# Supplementary material for: Huntingtin-associated protein 1: Eutherian adaptation from a TRAK-like protein, conserved gene promoter elements, and localization in the human intestine
Source: BMC Evol Biol. 2016 Oct 13;16:214. doi: 10.1186/s12862-016-0780-3 (PMC5064798; doi:10.1186/s12862-016-0780-3)
Supplement: Additional file 3: — HAP1 gene promoter element match positions and scores. Excel spreadsheet containing sequence positions (relative to the start ATG codon) and match scores of all conserved promoter elements described in this study. (XLSX 69 kb) [file 12862_2016_780_MOESM3_ESM.xlsx]

## Sheet: 6Euth Summary
Individual Matrix	p-value	Match Total	Common to #sequences	Human	Rat	Mouse	Rabbit	Dog	Horse
O$MTATA.01	0.00430976	6	6	1	1	1	1	1	1
O$VTATA.01	0.0015929	6	6	1	1	1	1	1	1
O$XCPE1.01	0.000368331	28	6	4	3	4	8	5	4
V$NRF1.01	2.53069e-05	29	6	1	5	6	6	6	5
V$ZF5.01	6.23872e-05	38	6	1	5	5	8	10	9
V$ZF5.02	5.46698e-06	34	6	1	4	4	6	8	11
V$ZNF219.01	0.000809032	14	6	1	4	2	2	1	4
V$MAZR.01	0.00106987	11	6	3	2	1	1	1	3
V$E2F.02	0.00015586	8	6	1	1	2	1	1	2
V$E2F.03	2.29232e-05	16	6	2	1	1	2	4	6
V$E2F6.01	0.000131997	22	6	4	2	3	5	4	4
V$E2F7.02	0.000383156	13	6	2	1	2	4	2	2
V$EGR1.03	0.000569755	11	6	2	2	1	1	2	3
V$NGFIC.01	0.000340064	11	6	2	1	1	1	3	3
V$WT1.01	0.000623421	18	6	2	3	2	3	3	5
V$ATF6.01	1.62656e-05	10	6	1	1	2	2	3	1
V$MAX.03	5.4214e-05	14	6	1	1	2	4	3	3
V$GRHL1.01	0.00019156	9	6	1	1	1	3	2	1
V$LRRFIP1.01	0.000218838	16	6	3	4	2	3	2	2
V$CDX1.02	0.00113996	8	6	1	2	2	1	1	1
V$CDX2.02	0.00232921	8	6	1	2	2	1	1	1

## Sheet: 6Euth Matches
Seq. name	Symbol	Family	Matrix	Start	End	Strand	Matrix sim.	Core sim.	Sequence
DOG (-720 to -1)	HAP1	V$EBOX	V$ATF6.01	-694	-678	+	0.964	1	ggggCCACgcgggacgc
DOG (-720 to -1)	HAP1	V$EBOX	V$MAX.03	-694	-678	+	0.919	1	ggggcCACGcgggacgc
DOG (-720 to -1)	HAP1	V$E2FF	V$E2F6.01	-691	-675	+	0.921	1	gccacGCGGgacgcggt
DOG (-720 to -1)	HAP1	V$ZF5F	V$ZF5.01	-648	-634	+	0.958	1	ctctgaGCGCggtct
DOG (-720 to -1)	HAP1	V$GRHL	V$GRHL1.01	-628	-616	-	0.885	0.77	caaaccTGTTctt
DOG (-720 to -1)	HAP1	V$GRHL	V$GRHL1.01	-627	-615	+	0.91	1	agaacaGGTTtgc
DOG (-720 to -1)	HAP1	V$EGRF	V$WT1.01	-506	-488	+	0.944	1	cggggTGGGagcgcggggc
DOG (-720 to -1)	HAP1	O$XCPE	O$XCPE1.01	-504	-494	+	0.885	0.776	ggGTGGgagcg
DOG (-720 to -1)	HAP1	V$ZF5F	V$ZF5.01	-502	-488	+	0.958	1	gtgggaGCGCggggc
DOG (-720 to -1)	HAP1	V$EBOX	V$MAX.03	-501	-485	-	0.904	0.89	tcggcCCCGcgctccca
DOG (-720 to -1)	HAP1	O$XCPE	O$XCPE1.01	-496	-486	+	0.845	1	gcGCGGggccg
DOG (-720 to -1)	HAP1	V$E2FF	V$E2F.03	-483	-467	-	0.924	1	gggtgGCGCgtcacgca
DOG (-720 to -1)	HAP1	V$EBOX	V$ATF6.01	-476	-460	+	0.957	1	cgcgCCACcctgggcag
DOG (-720 to -1)	HAP1	V$ZF5F	V$ZF5.02	-465	-451	-	0.883	1	ttgagCGCGctgccc
DOG (-720 to -1)	HAP1	V$ZF5F	V$ZF5.02	-464	-450	+	0.894	1	ggcagCGCGctcaaa
DOG (-720 to -1)	HAP1	V$E2FF	V$E2F6.01	-361	-345	+	0.931	1	gccccGCGGgagcagag
DOG (-720 to -1)	HAP1	O$XCPE	O$XCPE1.01	-358	-348	+	0.824	1	ccGCGGgagca
DOG (-720 to -1)	HAP1	V$E2FF	V$E2F.02	-177	-161	-	0.957	0.857	gcagagcgcAAAAatca
DOG (-720 to -1)	HAP1	V$E2FF	V$E2F6.01	-149	-133	-	0.954	1	cgcgcGCGGgaagctct
DOG (-720 to -1)	HAP1	V$E2FF	V$E2F7.02	-149	-133	-	0.916	1	cgcgcgcGGGAagctct
DOG (-720 to -1)	HAP1	V$E2FF	V$E2F.03	-147	-131	-	0.877	1	cgcgcGCGCgggaagct
DOG (-720 to -1)	HAP1	O$XCPE	O$XCPE1.01	-146	-136	-	0.821	1	gcGCGGgaagc
DOG (-720 to -1)	HAP1	V$NRF1	V$NRF1.01	-145	-129	+	0.834	0.75	cttcCCGCgcgcgcgcc
DOG (-720 to -1)	HAP1	V$NRF1	V$NRF1.01	-144	-128	-	0.837	1	gggcGCGCgcgcgggaa
DOG (-720 to -1)	HAP1	V$ZF5F	V$ZF5.01	-144	-130	-	0.967	1	gcgcgcGCGCgggaa
DOG (-720 to -1)	HAP1	V$ZF5F	V$ZF5.02	-144	-130	-	0.929	1	gcgcgCGCGcgggaa
DOG (-720 to -1)	HAP1	V$NRF1	V$NRF1.01	-143	-127	+	0.947	1	tcccGCGCgcgcgcccc
DOG (-720 to -1)	HAP1	V$ZF5F	V$ZF5.02	-143	-129	+	0.91	1	tcccgCGCGcgcgcc
DOG (-720 to -1)	HAP1	V$NRF1	V$NRF1.01	-142	-126	-	0.896	1	ggggGCGCgcgcgcggg
DOG (-720 to -1)	HAP1	V$ZF5F	V$ZF5.01	-142	-128	-	0.969	1	gggcgcGCGCgcggg
DOG (-720 to -1)	HAP1	V$ZF5F	V$ZF5.02	-142	-128	-	0.964	1	gggcgCGCGcgcggg
DOG (-720 to -1)	HAP1	V$E2FF	V$E2F.03	-141	-125	-	0.856	1	tggggGCGCgcgcgcgg
DOG (-720 to -1)	HAP1	V$NRF1	V$NRF1.01	-141	-125	+	0.835	1	ccgcGCGCgcgccccca
DOG (-720 to -1)	HAP1	V$ZF5F	V$ZF5.01	-141	-127	+	0.969	1	ccgcgcGCGCgcccc
DOG (-720 to -1)	HAP1	V$ZF5F	V$ZF5.02	-141	-127	+	0.969	1	ccgcgCGCGcgcccc
DOG (-720 to -1)	HAP1	V$ZF5F	V$ZF5.01	-140	-126	-	0.969	1	gggggcGCGCgcgcg
DOG (-720 to -1)	HAP1	V$ZF5F	V$ZF5.02	-140	-126	-	0.943	1	gggggCGCGcgcgcg
DOG (-720 to -1)	HAP1	V$ZF5F	V$ZF5.01	-139	-125	+	0.965	1	gcgcgcGCGCcccca
DOG (-720 to -1)	HAP1	V$ZF5F	V$ZF5.02	-139	-125	+	0.963	1	gcgcgCGCGccccca
DOG (-720 to -1)	HAP1	V$ZF5F	V$ZF5.01	-138	-124	-	0.96	1	ctggggGCGCgcgcg
DOG (-720 to -1)	HAP1	V$ZF02	V$ZNF219.01	-135	-113	+	0.945	1	gcgcgCCCCcaggcccgggcccc
DOG (-720 to -1)	HAP1	V$GCF2	V$LRRFIP1.01	-132	-114	+	0.89	1	cgcCCCCaggcccgggccc
DOG (-720 to -1)	HAP1	V$GCF2	V$LRRFIP1.01	-126	-108	+	0.825	0.789	cagGCCCgggccccaccgg
DOG (-720 to -1)	HAP1	V$MAZF	V$MAZR.01	-119	-107	-	0.888	1	accggtGGGGccc
DOG (-720 to -1)	HAP1	V$EGRF	V$WT1.01	-104	-86	-	0.922	1	gggagTGGGcggccgggag
DOG (-720 to -1)	HAP1	V$EGRF	V$EGR1.03	-102	-84	-	0.9	0.872	gcgggagTGGGcggccggg
DOG (-720 to -1)	HAP1	V$EGRF	V$NGFIC.01	-102	-84	-	0.848	0.77	gcggGAGTgggcggccggg
DOG (-720 to -1)	HAP1	V$EGRF	V$WT1.01	-98	-80	-	0.93	0.953	acgcgCGGGagtgggcggc
DOG (-720 to -1)	HAP1	V$EGRF	V$NGFIC.01	-96	-78	-	0.821	0.762	ccacGCGCgggagtgggcg
DOG (-720 to -1)	HAP1	V$E2FF	V$E2F6.01	-95	-79	-	0.938	1	cacgcGCGGgagtgggc
DOG (-720 to -1)	HAP1	V$E2FF	V$E2F7.02	-95	-79	-	0.871	1	cacgcgcGGGAgtgggc
DOG (-720 to -1)	HAP1	V$E2FF	V$E2F.03	-93	-77	-	0.859	1	accacGCGCgggagtgg
DOG (-720 to -1)	HAP1	O$XCPE	O$XCPE1.01	-92	-82	-	0.847	1	gcGCGGgagtg
DOG (-720 to -1)	HAP1	V$EBOX	V$ATF6.01	-90	-74	-	0.941	1	cgtaCCACgcgcgggag
DOG (-720 to -1)	HAP1	V$EBOX	V$MAX.03	-90	-74	-	0.932	1	cgtacCACGcgcgggag
DOG (-720 to -1)	HAP1	V$ZF5F	V$ZF5.01	-70	-56	+	0.957	1	cggcggGCGCccact
DOG (-720 to -1)	HAP1	V$EGRF	V$EGR1.03	-69	-51	-	0.86	0.872	ccgcgagTGGGcgcccgcc
DOG (-720 to -1)	HAP1	V$EGRF	V$NGFIC.01	-69	-51	-	0.8	0.77	ccgcGAGTgggcgcccgcc
DOG (-720 to -1)	HAP1	V$ZF5F	V$ZF5.01	-69	-55	-	0.988	1	gagtggGCGCccgcc
DOG (-720 to -1)	HAP1	V$NRF1	V$NRF1.01	-66	-50	+	0.784	0.75	gggcGCCCactcgcggc
DOG (-720 to -1)	HAP1	V$CDXF	V$CDX1.02	-49	-31	-	0.83	1	ccaggccTTTAtagccagc
DOG (-720 to -1)	HAP1	V$CDXF	V$CDX2.02	-49	-31	-	0.88	1	ccaggcctTTATagccagc
DOG (-720 to -1)	HAP1	O$VTBP	O$MTATA.01	-46	-30	+	0.901	1	ggctaTAAAggcctggc
DOG (-720 to -1)	HAP1	O$VTBP	O$VTATA.01	-46	-30	+	0.956	1	ggctaTAAAggcctggc
HORSE (-720 to -1)	HAP1	V$EGRF	V$NGFIC.01	-719	-701	+	0.87	1	tgggGCGTgggagacaggg
HORSE (-720 to -1)	HAP1	V$EGRF	V$WT1.01	-717	-699	+	0.936	1	gggcgTGGGagacagggtc
HORSE (-720 to -1)	HAP1	V$EBOX	V$ATF6.01	-538	-522	+	0.936	1	tcgaCCACacggggcgg
HORSE (-720 to -1)	HAP1	V$EBOX	V$MAX.03	-537	-521	-	0.905	0.89	cccgcCCCGtgtggtcg
HORSE (-720 to -1)	HAP1	V$ZF02	V$ZNF219.01	-536	-514	-	0.936	1	cgcgcCCCCcgccccgtgtggtc
HORSE (-720 to -1)	HAP1	V$ZF02	V$ZNF219.01	-535	-513	-	0.984	1	gcgcgCCCCccgccccgtgtggt
HORSE (-720 to -1)	HAP1	V$GCF2	V$LRRFIP1.01	-534	-516	-	0.849	1	cgcCCCCcgccccgtgtgg
HORSE (-720 to -1)	HAP1	V$E2FF	V$E2F6.01	-530	-514	+	0.898	1	acgggGCGGggggcgcg
HORSE (-720 to -1)	HAP1	V$MAZF	V$MAZR.01	-529	-517	+	0.887	1	cggggcGGGGggc
HORSE (-720 to -1)	HAP1	V$EGRF	V$WT1.01	-529	-511	+	0.974	0.953	cggggCGGGgggcgcgcga
HORSE (-720 to -1)	HAP1	V$MAZF	V$MAZR.01	-527	-515	+	0.88	1	gggcggGGGGcgc
HORSE (-720 to -1)	HAP1	V$ZF5F	V$ZF5.01	-524	-510	+	0.96	1	cgggggGCGCgcgag
HORSE (-720 to -1)	HAP1	V$E2FF	V$E2F.03	-523	-507	+	0.911	1	gggggGCGCgcgaggat
HORSE (-720 to -1)	HAP1	V$ZF5F	V$ZF5.02	-523	-509	-	0.911	1	cctcgCGCGcccccc
HORSE (-720 to -1)	HAP1	V$ZF5F	V$ZF5.01	-522	-508	+	0.969	1	gggggcGCGCgagga
HORSE (-720 to -1)	HAP1	V$ZF5F	V$ZF5.02	-522	-508	+	0.896	1	gggggCGCGcgagga
HORSE (-720 to -1)	HAP1	V$ZF5F	V$ZF5.02	-521	-507	-	0.839	1	atcctCGCGcgcccc
HORSE (-720 to -1)	HAP1	V$E2FF	V$E2F.03	-503	-487	-	0.922	1	gtctgGCGCgtcacaga
HORSE (-720 to -1)	HAP1	V$ZF5F	V$ZF5.02	-485	-471	-	0.866	1	ttccgCGCGccgctc
HORSE (-720 to -1)	HAP1	V$ZF5F	V$ZF5.02	-484	-470	+	0.874	1	agcggCGCGcggaaa
HORSE (-720 to -1)	HAP1	V$E2FF	V$E2F.03	-483	-467	+	0.911	1	gcggcGCGCggaaaccg
HORSE (-720 to -1)	HAP1	O$XCPE	O$XCPE1.01	-478	-468	+	0.848	1	gcGCGGaaacc
HORSE (-720 to -1)	HAP1	V$EBOX	V$MAX.03	-445	-429	-	0.905	0.89	ctttcCCCGtgtctggg
HORSE (-720 to -1)	HAP1	V$E2FF	V$E2F6.01	-365	-349	+	0.952	1	tccagGCGGgaccggag
HORSE (-720 to -1)	HAP1	V$E2FF	V$E2F7.02	-365	-349	+	0.922	1	tccaggcGGGAccggag
HORSE (-720 to -1)	HAP1	O$XCPE	O$XCPE1.01	-362	-352	+	0.877	1	agGCGGgaccg
HORSE (-720 to -1)	HAP1	V$ZF02	V$ZNF219.01	-266	-244	-	0.947	1	ttccgCCCCctctccacctccgg
HORSE (-720 to -1)	HAP1	V$EGRF	V$EGR1.03	-259	-241	+	0.951	1	tggagagGGGGcggaaaac
HORSE (-720 to -1)	HAP1	V$EGRF	V$WT1.01	-259	-241	+	0.925	0.837	tggagAGGGggcggaaaac
HORSE (-720 to -1)	HAP1	V$E2FF	V$E2F.02	-254	-238	+	0.885	0.857	agggggcggAAAAcgct
HORSE (-720 to -1)	HAP1	V$E2FF	V$E2F.02	-172	-156	-	0.867	0.857	gcagagcgtAAAAtaaa
HORSE (-720 to -1)	HAP1	V$EGRF	V$WT1.01	-144	-126	-	0.922	0.953	gcgcgCGGGaggcgaccta
HORSE (-720 to -1)	HAP1	V$EGRF	V$EGR1.03	-142	-124	-	0.846	0.802	gggcgcgCGGGaggcgacc
HORSE (-720 to -1)	HAP1	V$EGRF	V$NGFIC.01	-142	-124	-	0.828	0.762	gggcGCGCgggaggcgacc
HORSE (-720 to -1)	HAP1	V$E2FF	V$E2F6.01	-141	-125	-	0.96	1	ggcgcGCGGgaggcgac
HORSE (-720 to -1)	HAP1	V$E2FF	V$E2F.03	-139	-123	-	0.867	1	ggggcGCGCgggaggcg
HORSE (-720 to -1)	HAP1	O$XCPE	O$XCPE1.01	-138	-128	-	0.847	1	gcGCGGgaggc
HORSE (-720 to -1)	HAP1	V$ZF5F	V$ZF5.01	-136	-122	-	0.967	1	gggggcGCGCgggag
HORSE (-720 to -1)	HAP1	V$ZF5F	V$ZF5.02	-136	-122	-	0.909	1	gggggCGCGcgggag
HORSE (-720 to -1)	HAP1	V$ZF5F	V$ZF5.02	-135	-121	+	0.911	1	tcccgCGCGcccccc
HORSE (-720 to -1)	HAP1	V$ZF5F	V$ZF5.01	-134	-120	-	0.96	1	agggggGCGCgcggg
HORSE (-720 to -1)	HAP1	V$ZF02	V$ZNF219.01	-131	-109	+	0.93	1	gcgcgCCCCcctgtcccgggcac
HORSE (-720 to -1)	HAP1	V$GCF2	V$LRRFIP1.01	-127	-109	+	0.863	1	gccCCCCtgtcccgggcac
HORSE (-720 to -1)	HAP1	V$EGRF	V$WT1.01	-93	-75	-	0.932	0.953	acgcgCGGGaggggcggcc
HORSE (-720 to -1)	HAP1	V$EGRF	V$EGR1.03	-91	-73	-	0.85	0.802	ccacgcgCGGGaggggcgg
HORSE (-720 to -1)	HAP1	V$MAZF	V$MAZR.01	-91	-79	-	0.917	1	gcgggaGGGGcgg
HORSE (-720 to -1)	HAP1	V$EGRF	V$NGFIC.01	-91	-73	-	0.85	0.762	ccacGCGCgggaggggcgg
HORSE (-720 to -1)	HAP1	V$E2FF	V$E2F6.01	-90	-74	-	0.951	1	cacgcGCGGgaggggcg
HORSE (-720 to -1)	HAP1	V$E2FF	V$E2F7.02	-90	-74	-	0.875	1	cacgcgcGGGAggggcg
HORSE (-720 to -1)	HAP1	V$E2FF	V$E2F.03	-88	-72	-	0.864	1	accacGCGCgggagggg
HORSE (-720 to -1)	HAP1	O$XCPE	O$XCPE1.01	-87	-77	-	0.847	1	gcGCGGgaggg
HORSE (-720 to -1)	HAP1	V$EBOX	V$MAX.03	-85	-69	-	0.932	1	cttacCACGcgcgggag
HORSE (-720 to -1)	HAP1	V$NRF1	V$NRF1.01	-66	-50	-	0.839	1	gagcGCGCgcccgccgg
HORSE (-720 to -1)	HAP1	V$NRF1	V$NRF1.01	-65	-49	+	0.839	0.75	cggcGGGCgcgcgctcc
HORSE (-720 to -1)	HAP1	V$ZF5F	V$ZF5.01	-65	-51	+	0.96	1	cggcggGCGCgcgct
HORSE (-720 to -1)	HAP1	V$E2FF	V$E2F.03	-64	-48	+	0.858	1	ggcggGCGCgcgctccg
HORSE (-720 to -1)	HAP1	V$NRF1	V$NRF1.01	-64	-48	-	0.802	1	cggaGCGCgcgcccgcc
HORSE (-720 to -1)	HAP1	V$ZF5F	V$ZF5.01	-64	-50	-	0.965	1	gagcgcGCGCccgcc
HORSE (-720 to -1)	HAP1	V$ZF5F	V$ZF5.02	-64	-50	-	0.949	1	gagcgCGCGcccgcc
HORSE (-720 to -1)	HAP1	V$NRF1	V$NRF1.01	-63	-47	+	0.784	1	gcggGCGCgcgctccgg
HORSE (-720 to -1)	HAP1	V$ZF5F	V$ZF5.01	-63	-49	+	0.969	1	gcgggcGCGCgctcc
HORSE (-720 to -1)	HAP1	V$ZF5F	V$ZF5.02	-63	-49	+	0.941	1	gcgggCGCGcgctcc
HORSE (-720 to -1)	HAP1	V$NRF1	V$NRF1.01	-62	-46	-	0.784	0.75	cccgGAGCgcgcgcccg
HORSE (-720 to -1)	HAP1	V$ZF5F	V$ZF5.01	-62	-48	-	0.958	1	cggagcGCGCgcccg
HORSE (-720 to -1)	HAP1	V$ZF5F	V$ZF5.02	-62	-48	-	0.953	1	cggagCGCGcgcccg
HORSE (-720 to -1)	HAP1	V$ZF5F	V$ZF5.01	-61	-47	+	0.962	1	gggcgcGCGCtccgg
HORSE (-720 to -1)	HAP1	V$ZF5F	V$ZF5.02	-61	-47	+	0.959	1	gggcgCGCGctccgg
HORSE (-720 to -1)	HAP1	V$GRHL	V$GRHL1.01	-47	-35	+	0.865	1	ggcacaGGTTata
HORSE (-720 to -1)	HAP1	V$CDXF	V$CDX1.02	-44	-26	-	0.885	1	cccagccTTTAtaacctgt
HORSE (-720 to -1)	HAP1	V$CDXF	V$CDX2.02	-44	-26	-	0.893	1	cccagcctTTATaacctgt
HORSE (-720 to -1)	HAP1	O$VTBP	O$MTATA.01	-41	-25	+	0.887	1	ggttaTAAAggctgggc
HORSE (-720 to -1)	HAP1	O$VTBP	O$VTATA.01	-41	-25	+	0.926	1	ggttaTAAAggctgggc
HUMAN (-610 to +110)	HAP1	V$EBOX	V$ATF6.01	-606	-590	-	0.93	1	cgcgCCACtcgacgtct
HUMAN (-610 to +110)	HAP1	V$E2FF	V$E2F.03	-599	-583	+	0.878	1	gagtgGCGCgagcactg
HUMAN (-610 to +110)	HAP1	V$NRF1	V$NRF1.01	-597	-581	-	0.78	0.75	cccaGTGCtcgcgccac
HUMAN (-610 to +110)	HAP1	V$ZF5F	V$ZF5.02	-597	-583	-	0.838	0.757	cagtgCTCGcgccac
HUMAN (-610 to +110)	HAP1	V$ZF5F	V$ZF5.01	-580	-566	+	0.991	1	gtgtgaGCGCgaggg
HUMAN (-610 to +110)	HAP1	V$GRHL	V$GRHL1.01	-442	-430	-	0.892	1	tttcccGGTTgac
HUMAN (-610 to +110)	HAP1	V$GCF2	V$LRRFIP1.01	-344	-326	+	0.841	0.842	gaaACCCcggcgcggcagc
HUMAN (-610 to +110)	HAP1	V$E2FF	V$E2F.03	-340	-324	+	0.896	1	ccccgGCGCggcagctg
HUMAN (-610 to +110)	HAP1	V$GCF2	V$LRRFIP1.01	-336	-318	-	0.833	1	cctCCCCagctgccgcgcc
HUMAN (-610 to +110)	HAP1	O$XCPE	O$XCPE1.01	-335	-325	+	0.863	1	gcGCGGcagct
HUMAN (-610 to +110)	HAP1	V$MAZF	V$MAZR.01	-325	-313	+	0.929	1	tggggaGGGGctg
HUMAN (-610 to +110)	HAP1	V$E2FF	V$E2F.02	-231	-215	-	0.849	1	gatgggagcGAAAgatt
HUMAN (-610 to +110)	HAP1	V$EGRF	V$WT1.01	-138	-120	-	0.932	0.953	ccgcgCGGGaggggagcta
HUMAN (-610 to +110)	HAP1	V$EGRF	V$EGR1.03	-136	-118	-	0.842	0.802	agccgcgCGGGaggggagc
HUMAN (-610 to +110)	HAP1	V$MAZF	V$MAZR.01	-136	-124	-	0.909	1	gcgggaGGGGagc
HUMAN (-610 to +110)	HAP1	V$EGRF	V$NGFIC.01	-136	-118	-	0.823	0.762	agccGCGCgggaggggagc
HUMAN (-610 to +110)	HAP1	V$E2FF	V$E2F6.01	-135	-119	-	0.958	1	gccgcGCGGgaggggag
HUMAN (-610 to +110)	HAP1	V$E2FF	V$E2F7.02	-135	-119	-	0.875	1	gccgcgcGGGAggggag
HUMAN (-610 to +110)	HAP1	O$XCPE	O$XCPE1.01	-132	-122	-	0.847	1	gcGCGGgaggg
HUMAN (-610 to +110)	HAP1	V$E2FF	V$E2F6.01	-118	-102	-	0.905	1	ggcaaGCGGgactcaga
HUMAN (-610 to +110)	HAP1	V$EGRF	V$EGR1.03	-90	-72	-	0.84	1	aggggtgGGGGctgccgag
HUMAN (-610 to +110)	HAP1	V$EGRF	V$WT1.01	-90	-72	-	0.975	1	aggggTGGGggctgccgag
HUMAN (-610 to +110)	HAP1	V$ZF02	V$ZNF219.01	-87	-65	+	0.927	1	ggcagCCCCcacccctacgcgtg
HUMAN (-610 to +110)	HAP1	V$GCF2	V$LRRFIP1.01	-85	-67	+	0.827	1	cagCCCCcacccctacgcg
HUMAN (-610 to +110)	HAP1	V$MAZF	V$MAZR.01	-84	-72	-	0.91	1	aggggtGGGGgct
HUMAN (-610 to +110)	HAP1	V$EGRF	V$NGFIC.01	-82	-64	-	0.865	1	ccacGCGTaggggtggggg
HUMAN (-610 to +110)	HAP1	V$EBOX	V$MAX.03	-76	-60	-	0.909	1	cggacCACGcgtagggg
HUMAN (-610 to +110)	HAP1	V$CDXF	V$CDX1.02	-45	-27	-	0.902	1	cgggaccTTTAtaacctgc
HUMAN (-610 to +110)	HAP1	V$CDXF	V$CDX2.02	-45	-27	-	0.908	1	cgggacctTTATaacctgc
HUMAN (-610 to +110)	HAP1	O$VTBP	O$MTATA.01	-42	-26	+	0.883	1	ggttaTAAAggtcccgc
HUMAN (-610 to +110)	HAP1	O$VTBP	O$VTATA.01	-42	-26	+	0.93	1	ggttaTAAAggtcccgc
HUMAN (-610 to +110)	HAP1	V$E2FF	V$E2F6.01	-37	-21	-	0.939	1	ctgcgGCGGgaccttta
HUMAN (-610 to +110)	HAP1	V$E2FF	V$E2F7.02	-37	-21	-	0.921	1	ctgcggcGGGAccttta
HUMAN (-610 to +110)	HAP1	O$XCPE	O$XCPE1.01	-34	-24	-	0.877	1	cgGCGGgacct
HUMAN (-610 to +110)	HAP1	V$E2FF	V$E2F6.01	+90	+106	-	0.92	1	ccggaGCGGgactggct
HUMAN (-610 to +110)	HAP1	O$XCPE	O$XCPE1.01	+93	+103	-	0.846	1	gaGCGGgactg
MOUSE (-610 to +110)	HAP1	V$CDXF	V$CDX1.02	-601	-583	-	0.845	1	ctcgttcTTTAtttccaac
MOUSE (-610 to +110)	HAP1	V$CDXF	V$CDX2.02	-601	-583	-	0.887	1	ctcgttctTTATttccaac
MOUSE (-610 to +110)	HAP1	V$NRF1	V$NRF1.01	-557	-541	-	0.816	1	tctcGCGCtcgcccctg
MOUSE (-610 to +110)	HAP1	V$ZF5F	V$ZF5.01	-554	-540	+	0.96	1	gggcgaGCGCgagag
MOUSE (-610 to +110)	HAP1	V$E2FF	V$E2F.03	-553	-537	+	0.851	1	ggcgaGCGCgagagtga
MOUSE (-610 to +110)	HAP1	O$XCPE	O$XCPE1.01	-538	-528	+	0.846	0.761	gaGAGGgacct
MOUSE (-610 to +110)	HAP1	V$E2FF	V$E2F.02	-488	-472	-	0.91	1	actaagcgaGAAAtcca
MOUSE (-610 to +110)	HAP1	V$E2FF	V$E2F6.01	-374	-358	+	0.978	1	gggtgGCGGgagcgcgc
MOUSE (-610 to +110)	HAP1	V$E2FF	V$E2F7.02	-374	-358	+	0.936	1	gggtggcGGGAgcgcgc
MOUSE (-610 to +110)	HAP1	V$NRF1	V$NRF1.01	-372	-356	-	0.831	1	gcgcGCGCtcccgccac
MOUSE (-610 to +110)	HAP1	O$XCPE	O$XCPE1.01	-371	-361	+	0.855	1	tgGCGGgagcg
MOUSE (-610 to +110)	HAP1	V$NRF1	V$NRF1.01	-369	-353	+	0.788	0.75	gcggGAGCgcgcgcggg
MOUSE (-610 to +110)	HAP1	V$ZF5F	V$ZF5.01	-369	-355	+	0.96	1	gcgggaGCGCgcgcg
MOUSE (-610 to +110)	HAP1	V$NRF1	V$NRF1.01	-368	-352	-	0.835	1	ccccGCGCgcgctcccg
MOUSE (-610 to +110)	HAP1	V$ZF5F	V$ZF5.01	-368	-354	-	0.962	1	ccgcgcGCGCtcccg
MOUSE (-610 to +110)	HAP1	V$ZF5F	V$ZF5.02	-368	-354	-	0.945	1	ccgcgCGCGctcccg
MOUSE (-610 to +110)	HAP1	V$NRF1	V$NRF1.01	-367	-351	+	0.793	1	gggaGCGCgcgcggggg
MOUSE (-610 to +110)	HAP1	V$ZF5F	V$ZF5.01	-367	-353	+	0.958	1	gggagcGCGCgcggg
MOUSE (-610 to +110)	HAP1	V$ZF5F	V$ZF5.02	-367	-353	+	0.939	1	gggagCGCGcgcggg
MOUSE (-610 to +110)	HAP1	V$NRF1	V$NRF1.01	-366	-350	-	0.835	0.75	ccccCCGCgcgcgctcc
MOUSE (-610 to +110)	HAP1	V$ZF5F	V$ZF5.02	-366	-352	-	0.915	1	ccccgCGCGcgctcc
MOUSE (-610 to +110)	HAP1	V$ZF5F	V$ZF5.01	-365	-351	+	0.967	1	gagcgcGCGCggggg
MOUSE (-610 to +110)	HAP1	V$ZF5F	V$ZF5.02	-365	-351	+	0.918	1	gagcgCGCGcggggg
MOUSE (-610 to +110)	HAP1	V$EGRF	V$EGR1.03	-363	-345	+	0.85	0.802	gcgcgcgCGGGgggctgaa
MOUSE (-610 to +110)	HAP1	V$EGRF	V$NGFIC.01	-363	-345	+	0.824	0.762	gcgcGCGCggggggctgaa
MOUSE (-610 to +110)	HAP1	V$EGRF	V$WT1.01	-361	-343	+	0.974	0.953	gcgcgCGGGgggctgaagg
MOUSE (-610 to +110)	HAP1	V$MAZF	V$MAZR.01	-347	-335	+	0.896	1	gaagggGGGGttg
MOUSE (-610 to +110)	HAP1	V$EBOX	V$ATF6.01	-86	-70	+	0.97	1	agcgCCACgcgtggtac
MOUSE (-610 to +110)	HAP1	V$EBOX	V$MAX.03	-86	-70	+	0.914	1	agcgcCACGcgtggtac
MOUSE (-610 to +110)	HAP1	V$EBOX	V$ATF6.01	-85	-69	-	0.934	1	tgtaCCACgcgtggcgc
MOUSE (-610 to +110)	HAP1	V$EBOX	V$MAX.03	-85	-69	-	0.904	1	tgtacCACGcgtggcgc
MOUSE (-610 to +110)	HAP1	V$GRHL	V$GRHL1.01	-48	-36	+	0.869	1	agcacaGGTTata
MOUSE (-610 to +110)	HAP1	V$CDXF	V$CDX1.02	-45	-27	-	0.887	1	ccggggcTTTAtaacctgt
MOUSE (-610 to +110)	HAP1	V$CDXF	V$CDX2.02	-45	-27	-	0.897	1	ccggggctTTATaacctgt
MOUSE (-610 to +110)	HAP1	O$VTBP	O$MTATA.01	-42	-26	+	0.951	1	ggttaTAAAgccccggc
MOUSE (-610 to +110)	HAP1	O$VTBP	O$VTATA.01	-42	-26	+	0.923	1	ggttaTAAAgccccggc
MOUSE (-610 to +110)	HAP1	V$E2FF	V$E2F.02	-1	+16	+	0.849	1	gatgcgcccGAAAgagc
MOUSE (-610 to +110)	HAP1	V$E2FF	V$E2F6.01	+26	+42	+	0.939	1	gcggtGCGGgagacggg
MOUSE (-610 to +110)	HAP1	V$E2FF	V$E2F7.02	+26	+42	+	0.881	1	gcggtgcGGGAgacggg
MOUSE (-610 to +110)	HAP1	O$XCPE	O$XCPE1.01	+29	+39	+	0.831	1	gtGCGGgagac
MOUSE (-610 to +110)	HAP1	V$GCF2	V$LRRFIP1.01	+34	+52	-	0.839	0.842	ccgACCCtgtcccgtctcc
MOUSE (-610 to +110)	HAP1	V$ZF02	V$ZNF219.01	+38	+60	-	0.932	1	tgggtCCCCcgaccctgtcccgt
MOUSE (-610 to +110)	HAP1	V$GCF2	V$LRRFIP1.01	+40	+58	-	0.911	1	ggtCCCCcgaccctgtccc
MOUSE (-610 to +110)	HAP1	V$EGRF	V$WT1.01	+63	+81	-	0.946	1	ggtcgTGGGggtgcctgct
MOUSE (-610 to +110)	HAP1	V$ZF02	V$ZNF219.01	+66	+88	+	0.933	1	aggcaCCCCcacgacccagcctg
MOUSE (-610 to +110)	HAP1	V$E2FF	V$E2F6.01	+90	+106	-	0.919	1	ccggaGCGGgaccaact
MOUSE (-610 to +110)	HAP1	O$XCPE	O$XCPE1.01	+93	+103	-	0.946	1	gaGCGGgacca
RABBIT (-720 to -1)	HAP1	V$GCF2	V$LRRFIP1.01	-663	-645	-	0.87	0.842	cacACCCcggcgcccagcc
RABBIT (-720 to -1)	HAP1	V$ZF5F	V$ZF5.01	-663	-649	+	0.955	1	ggctggGCGCcgggg
RABBIT (-720 to -1)	HAP1	O$XCPE	O$XCPE1.01	-601	-591	+	0.806	0.761	ggGAGGaagca
RABBIT (-720 to -1)	HAP1	V$EBOX	V$MAX.03	-589	-573	+	0.909	1	tgaccCACGggccagcc
RABBIT (-720 to -1)	HAP1	V$EGRF	V$WT1.01	-448	-430	-	0.956	0.953	gtgagCGGGggaccgtgcg
RABBIT (-720 to -1)	HAP1	O$XCPE	O$XCPE1.01	-444	-434	-	0.869	0.761	gcGGGGgaccg
RABBIT (-720 to -1)	HAP1	V$E2FF	V$E2F.02	-435	-419	+	0.854	0.857	gctcaccgcAAAAggca
RABBIT (-720 to -1)	HAP1	V$ZF5F	V$ZF5.01	-413	-399	-	0.989	1	cggtggGCGCggcgg
RABBIT (-720 to -1)	HAP1	V$GRHL	V$GRHL1.01	-405	-393	+	0.865	0.797	cccaccGGTCacc
RABBIT (-720 to -1)	HAP1	V$ZF5F	V$ZF5.01	-391	-377	+	0.96	1	cggcggGCGCgacac
RABBIT (-720 to -1)	HAP1	V$E2FF	V$E2F.03	-390	-374	+	0.925	1	ggcggGCGCgacacagg
RABBIT (-720 to -1)	HAP1	V$E2FF	V$E2F6.01	-374	-358	+	0.972	1	ggaagGCGGgagcggcg
RABBIT (-720 to -1)	HAP1	V$E2FF	V$E2F7.02	-374	-358	+	0.926	1	ggaaggcGGGAgcggcg
RABBIT (-720 to -1)	HAP1	O$XCPE	O$XCPE1.01	-371	-361	+	0.855	1	agGCGGgagcg
RABBIT (-720 to -1)	HAP1	V$E2FF	V$E2F6.01	-365	-349	+	0.971	1	gagcgGCGGgagcggag
RABBIT (-720 to -1)	HAP1	V$E2FF	V$E2F7.02	-365	-349	+	0.931	1	gagcggcGGGAgcggag
RABBIT (-720 to -1)	HAP1	O$XCPE	O$XCPE1.01	-362	-352	+	0.855	1	cgGCGGgagcg
RABBIT (-720 to -1)	HAP1	V$EGRF	V$NGFIC.01	-349	-331	+	0.813	0.786	ggccGCGGaggcggtgggc
RABBIT (-720 to -1)	HAP1	V$ZF5F	V$ZF5.01	-338	-324	+	0.985	1	cggtggGCGCtcgta
RABBIT (-720 to -1)	HAP1	O$XCPE	O$XCPE1.01	-270	-260	+	0.827	0.761	ggGAGGaacca
RABBIT (-720 to -1)	HAP1	V$ZF02	V$ZNF219.01	-260	-238	-	0.965	1	tctctCCCCcatctctggagaat
RABBIT (-720 to -1)	HAP1	V$EGRF	V$WT1.01	-223	-205	-	0.959	0.953	gcgggCGGGggctcagagt
RABBIT (-720 to -1)	HAP1	V$E2FF	V$E2F6.01	-220	-204	-	0.888	1	cgcggGCGGgggctcag
RABBIT (-720 to -1)	HAP1	O$XCPE	O$XCPE1.01	-217	-207	-	0.855	1	ggGCGGgggct
RABBIT (-720 to -1)	HAP1	V$MAZF	V$MAZR.01	-217	-205	-	0.891	1	gcgggcGGGGgct
RABBIT (-720 to -1)	HAP1	V$E2FF	V$E2F6.01	-202	-186	+	0.961	1	ggccgGCGGgacgctac
RABBIT (-720 to -1)	HAP1	V$E2FF	V$E2F7.02	-202	-186	+	0.916	1	ggccggcGGGAcgctac
RABBIT (-720 to -1)	HAP1	V$EGRF	V$EGR1.03	-146	-128	-	0.893	1	gcgcgcgGGGGcagagcgg
RABBIT (-720 to -1)	HAP1	V$EGRF	V$WT1.01	-146	-128	-	0.966	0.953	gcgcgCGGGggcagagcgg
RABBIT (-720 to -1)	HAP1	V$NRF1	V$NRF1.01	-143	-127	+	0.797	0.75	ctctGCCCccgcgcgcg
RABBIT (-720 to -1)	HAP1	V$NRF1	V$NRF1.01	-142	-126	-	0.839	1	gcgcGCGCgggggcaga
RABBIT (-720 to -1)	HAP1	V$EBOX	V$MAX.03	-141	-125	+	0.902	0.89	ctgccCCCGcgcgcgct
RABBIT (-720 to -1)	HAP1	O$XCPE	O$XCPE1.01	-140	-130	-	0.824	1	gcGCGGgggca
RABBIT (-720 to -1)	HAP1	V$NRF1	V$NRF1.01	-139	-123	+	0.817	0.75	gcccCCGCgcgcgctct
RABBIT (-720 to -1)	HAP1	V$NRF1	V$NRF1.01	-138	-122	-	0.793	1	cagaGCGCgcgcggggg
RABBIT (-720 to -1)	HAP1	V$ZF5F	V$ZF5.01	-138	-124	-	0.967	1	gagcgcGCGCggggg
RABBIT (-720 to -1)	HAP1	V$ZF5F	V$ZF5.02	-138	-124	-	0.918	1	gagcgCGCGcggggg
RABBIT (-720 to -1)	HAP1	V$NRF1	V$NRF1.01	-137	-121	+	0.817	1	ccccGCGCgcgctctgt
RABBIT (-720 to -1)	HAP1	V$ZF5F	V$ZF5.02	-137	-123	+	0.915	1	ccccgCGCGcgctct
RABBIT (-720 to -1)	HAP1	V$NRF1	V$NRF1.01	-136	-120	-	0.793	0.75	gacaGAGCgcgcgcggg
RABBIT (-720 to -1)	HAP1	V$ZF5F	V$ZF5.01	-136	-122	-	0.958	1	cagagcGCGCgcggg
RABBIT (-720 to -1)	HAP1	V$ZF5F	V$ZF5.02	-136	-122	-	0.923	1	cagagCGCGcgcggg
RABBIT (-720 to -1)	HAP1	V$ZF5F	V$ZF5.01	-135	-121	+	0.962	1	ccgcgcGCGCtctgt
RABBIT (-720 to -1)	HAP1	V$ZF5F	V$ZF5.02	-135	-121	+	0.925	1	ccgcgCGCGctctgt
RABBIT (-720 to -1)	HAP1	V$E2FF	V$E2F6.01	-127	-111	-	0.958	1	aggcgGCGGgacagagc
RABBIT (-720 to -1)	HAP1	V$E2FF	V$E2F7.02	-127	-111	-	0.943	1	aggcggcGGGAcagagc
RABBIT (-720 to -1)	HAP1	V$EBOX	V$ATF6.01	-105	-89	+	0.947	1	tcggCCACccccgtccc
RABBIT (-720 to -1)	HAP1	V$ZF02	V$ZNF219.01	-103	-81	+	0.989	1	ggccaCCCCcgtccccacgcgtg
RABBIT (-720 to -1)	HAP1	V$GCF2	V$LRRFIP1.01	-101	-83	+	0.968	1	ccaCCCCcgtccccacgcg
RABBIT (-720 to -1)	HAP1	V$EBOX	V$MAX.03	-93	-77	+	0.912	1	gtcccCACGcgtggcac
RABBIT (-720 to -1)	HAP1	V$EBOX	V$ATF6.01	-92	-76	-	0.974	1	cgtgCCACgcgtgggga
RABBIT (-720 to -1)	HAP1	V$EBOX	V$MAX.03	-92	-76	-	0.909	1	cgtgcCACGcgtgggga
RABBIT (-720 to -1)	HAP1	V$GCF2	V$LRRFIP1.01	-82	-64	-	0.862	1	gtaCCCCcgggccgtgcca
RABBIT (-720 to -1)	HAP1	V$GRHL	V$GRHL1.01	-69	-57	-	0.891	0.784	ggaaccGGTAccc
RABBIT (-720 to -1)	HAP1	V$GRHL	V$GRHL1.01	-68	-56	+	0.969	1	ggtaccGGTTccg
RABBIT (-720 to -1)	HAP1	V$E2FF	V$E2F.03	-64	-48	-	0.924	1	cctgcGCGCggaaccgg
RABBIT (-720 to -1)	HAP1	O$XCPE	O$XCPE1.01	-63	-53	-	0.896	1	gcGCGGaaccg
RABBIT (-720 to -1)	HAP1	V$ZF5F	V$ZF5.01	-61	-47	-	0.967	1	acctgcGCGCggaac
RABBIT (-720 to -1)	HAP1	V$ZF5F	V$ZF5.02	-61	-47	-	0.882	1	acctgCGCGcggaac
RABBIT (-720 to -1)	HAP1	V$ZF5F	V$ZF5.02	-60	-46	+	0.841	1	ttccgCGCGcaggtt
RABBIT (-720 to -1)	HAP1	V$CDXF	V$CDX1.02	-52	-34	-	0.888	1	ccggtgcTTTAtaacctgc
RABBIT (-720 to -1)	HAP1	V$CDXF	V$CDX2.02	-52	-34	-	0.899	1	ccggtgctTTATaacctgc
RABBIT (-720 to -1)	HAP1	O$VTBP	O$MTATA.01	-49	-33	+	0.941	1	ggttaTAAAgcaccggc
RABBIT (-720 to -1)	HAP1	O$VTBP	O$VTATA.01	-49	-33	+	0.914	1	ggttaTAAAgcaccggc
RAT (-633 to +87)	HAP1	V$CDXF	V$CDX1.02	-613	-595	-	0.844	1	tcgttctTTTAtctccaac
RAT (-633 to +87)	HAP1	V$CDXF	V$CDX2.02	-613	-595	-	0.863	1	tcgttcttTTATctccaac
RAT (-633 to +87)	HAP1	V$E2FF	V$E2F6.01	-559	-543	+	0.934	1	cgagtGCGGgagtgtga
RAT (-633 to +87)	HAP1	O$XCPE	O$XCPE1.01	-556	-546	+	0.825	1	gtGCGGgagtg
RAT (-633 to +87)	HAP1	V$E2FF	V$E2F.02	-491	-475	-	0.91	1	attaagcgaGAAAtcca
RAT (-633 to +87)	HAP1	V$NRF1	V$NRF1.01	-372	-356	+	0.788	0.75	acggGAGCgcgcgcggg
RAT (-633 to +87)	HAP1	V$ZF5F	V$ZF5.01	-372	-358	+	0.96	1	acgggaGCGCgcgcg
RAT (-633 to +87)	HAP1	V$NRF1	V$NRF1.01	-371	-355	-	0.835	1	tcccGCGCgcgctcccg
RAT (-633 to +87)	HAP1	V$ZF5F	V$ZF5.01	-371	-357	-	0.962	1	ccgcgcGCGCtcccg
RAT (-633 to +87)	HAP1	V$ZF5F	V$ZF5.02	-371	-357	-	0.945	1	ccgcgCGCGctcccg
RAT (-633 to +87)	HAP1	V$NRF1	V$NRF1.01	-370	-354	+	0.787	1	gggaGCGCgcgcgggag
RAT (-633 to +87)	HAP1	V$ZF5F	V$ZF5.01	-370	-356	+	0.958	1	gggagcGCGCgcggg
RAT (-633 to +87)	HAP1	V$ZF5F	V$ZF5.02	-370	-356	+	0.939	1	gggagCGCGcgcggg
RAT (-633 to +87)	HAP1	V$NRF1	V$NRF1.01	-369	-353	-	0.83	0.75	cctcCCGCgcgcgctcc
RAT (-633 to +87)	HAP1	V$ZF5F	V$ZF5.02	-369	-355	-	0.916	1	tcccgCGCGcgctcc
RAT (-633 to +87)	HAP1	V$ZF5F	V$ZF5.01	-368	-354	+	0.967	1	gagcgcGCGCgggag
RAT (-633 to +87)	HAP1	V$ZF5F	V$ZF5.02	-368	-354	+	0.934	1	gagcgCGCGcgggag
RAT (-633 to +87)	HAP1	V$E2FF	V$E2F.03	-367	-351	+	0.873	1	agcgcGCGCgggagggc
RAT (-633 to +87)	HAP1	V$EGRF	V$EGR1.03	-366	-348	+	0.849	0.802	gcgcgcgCGGGagggctgg
RAT (-633 to +87)	HAP1	V$EGRF	V$NGFIC.01	-366	-348	+	0.828	0.762	gcgcGCGCgggagggctgg
RAT (-633 to +87)	HAP1	V$E2FF	V$E2F6.01	-365	-349	+	0.963	1	cgcgcGCGGgagggctg
RAT (-633 to +87)	HAP1	V$E2FF	V$E2F7.02	-365	-349	+	0.875	1	cgcgcgcGGGAgggctg
RAT (-633 to +87)	HAP1	V$EGRF	V$WT1.01	-364	-346	+	0.932	0.953	gcgcgCGGGagggctggga
RAT (-633 to +87)	HAP1	O$XCPE	O$XCPE1.01	-362	-352	+	0.847	1	gcGCGGgaggg
RAT (-633 to +87)	HAP1	V$ZF02	V$ZNF219.01	-358	-336	-	0.947	1	aacccCCCCctcccagccctccc
RAT (-633 to +87)	HAP1	V$ZF02	V$ZNF219.01	-357	-335	-	0.988	1	caaccCCCCcctcccagccctcc
RAT (-633 to +87)	HAP1	V$GCF2	V$LRRFIP1.01	-355	-337	-	0.835	1	accCCCCcctcccagccct
RAT (-633 to +87)	HAP1	V$ZF02	V$ZNF219.01	-355	-333	-	0.914	1	aacaaCCCCcccctcccagccct
RAT (-633 to +87)	HAP1	V$EGRF	V$EGR1.03	-351	-333	+	0.885	1	ctgggagGGGGgggttgtt
RAT (-633 to +87)	HAP1	V$EGRF	V$WT1.01	-351	-333	+	0.945	0.837	ctgggAGGGgggggttgtt
RAT (-633 to +87)	HAP1	V$MAZF	V$MAZR.01	-348	-336	+	0.91	1	ggagggGGGGgtt
RAT (-633 to +87)	HAP1	V$MAZF	V$MAZR.01	-347	-335	+	0.935	1	gaggggGGGGttg
RAT (-633 to +87)	HAP1	V$EBOX	V$ATF6.01	-86	-70	+	0.946	1	agcgCCACacgtggtac
RAT (-633 to +87)	HAP1	V$EBOX	V$MAX.03	-85	-69	-	0.941	1	tgtacCACGtgtggcgc
RAT (-633 to +87)	HAP1	V$ZF5F	V$ZF5.01	-65	-51	-	0.957	1	gagcggGCGCcactg
RAT (-633 to +87)	HAP1	V$NRF1	V$NRF1.01	-64	-48	+	0.783	1	agtgGCGCccgctccga
RAT (-633 to +87)	HAP1	O$XCPE	O$XCPE1.01	-61	-51	-	0.801	1	gaGCGGgcgcc
RAT (-633 to +87)	HAP1	V$GRHL	V$GRHL1.01	-48	-36	+	0.869	1	agcacaGGTTata
RAT (-633 to +87)	HAP1	V$CDXF	V$CDX1.02	-45	-27	-	0.885	1	ccgagccTTTAtaacctgt
RAT (-633 to +87)	HAP1	V$CDXF	V$CDX2.02	-45	-27	-	0.893	1	ccgagcctTTATaacctgt
RAT (-633 to +87)	HAP1	O$VTBP	O$MTATA.01	-42	-26	+	0.884	1	ggttaTAAAggctcggc
RAT (-633 to +87)	HAP1	O$VTBP	O$VTATA.01	-42	-26	+	0.926	1	ggttaTAAAggctcggc
RAT (-633 to +87)	HAP1	V$GCF2	V$LRRFIP1.01	+23	+41	-	0.843	0.789	ccgTCCCcggcactgctct
RAT (-633 to +87)	HAP1	V$GCF2	V$LRRFIP1.01	+34	+52	-	0.925	0.842	ccgACCCcgtcccgtcccc
RAT (-633 to +87)	HAP1	V$ZF02	V$ZNF219.01	+38	+60	-	0.932	1	tgggtCCCCcgaccccgtcccgt
RAT (-633 to +87)	HAP1	V$GCF2	V$LRRFIP1.01	+40	+58	-	0.926	1	ggtCCCCcgaccccgtccc
RAT (-633 to +87)	HAP1	V$EGRF	V$WT1.01	+63	+81	-	0.946	1	ggtcgTGGGggtgcctgtt

## Sheet: 6Euth2Marsupial Summary
Matrix	p-value	Match Total	Common to #sequences	Human	Rat	Mouse	Rabbit	Dog	Horse	Opossum	Tas. Devil
V$MAX.03	2.21215e-06	17	8	1	1	2	4	3	3	1	2
V$E2F.02	9.20335e-06	10	8	1	1	2	1	1	2	1	1
V$WT1.01	6.02979e-05	21	8	2	3	2	3	3	5	2	1
V$CDX1.02	0.000137262	10	8	1	2	2	1	1	1	1	1
O$VTATA.01	0.00021689	10	8	1	1	1	1	1	1	2	2
V$CDX2.02	0.000365257	12	8	1	2	2	1	1	1	2	2
O$MTATA.01	0.00085344	12	8	1	1	1	1	1	1	4	2

## Sheet: 6Eutherians2Marsupials Matches
Seq. name	Symbol	Family	Matrix	Start	End	Strand	Matrix sim.	Core sim.	Sequence
DOG (-720 to -1)	HAP1	V$EBOX	V$MAX.03	-694	-678	+	0.919	1	ggggcCACGcgggacgc
DOG (-720 to -1)	HAP1	V$EGRF	V$WT1.01	-506	-488	+	0.944	1	cggggTGGGagcgcggggc
DOG (-720 to -1)	HAP1	V$EBOX	V$MAX.03	-501	-485	-	0.904	0.89	tcggcCCCGcgctccca
DOG (-720 to -1)	HAP1	V$E2FF	V$E2F.02	-177	-161	-	0.957	0.857	gcagagcgcAAAAatca
DOG (-720 to -1)	HAP1	V$EGRF	V$WT1.01	-104	-86	-	0.922	1	gggagTGGGcggccgggag
DOG (-720 to -1)	HAP1	V$EGRF	V$WT1.01	-98	-80	-	0.93	0.953	acgcgCGGGagtgggcggc
DOG (-720 to -1)	HAP1	V$EBOX	V$MAX.03	-90	-74	-	0.932	1	cgtacCACGcgcgggag
DOG (-720 to -1)	HAP1	V$CDXF	V$CDX1.02	-49	-31	-	0.83	1	ccaggccTTTAtagccagc
DOG (-720 to -1)	HAP1	V$CDXF	V$CDX2.02	-49	-31	-	0.88	1	ccaggcctTTATagccagc
DOG (-720 to -1)	HAP1	O$VTBP	O$MTATA.01	-46	-30	+	0.901	1	ggctaTAAAggcctggc
DOG (-720 to -1)	HAP1	O$VTBP	O$VTATA.01	-46	-30	+	0.956	1	ggctaTAAAggcctggc
HORSE (-720 to -1)	HAP1	V$EGRF	V$WT1.01	-717	-699	+	0.936	1	gggcgTGGGagacagggtc
HORSE (-720 to -1)	HAP1	V$EBOX	V$MAX.03	-537	-521	-	0.905	0.89	cccgcCCCGtgtggtcg
HORSE (-720 to -1)	HAP1	V$EGRF	V$WT1.01	-529	-511	+	0.974	0.953	cggggCGGGgggcgcgcga
HORSE (-720 to -1)	HAP1	V$EBOX	V$MAX.03	-445	-429	-	0.905	0.89	ctttcCCCGtgtctggg
HORSE (-720 to -1)	HAP1	V$EGRF	V$WT1.01	-259	-241	+	0.925	0.837	tggagAGGGggcggaaaac
HORSE (-720 to -1)	HAP1	V$E2FF	V$E2F.02	-254	-238	+	0.885	0.857	agggggcggAAAAcgct
HORSE (-720 to -1)	HAP1	V$E2FF	V$E2F.02	-172	-156	-	0.867	0.857	gcagagcgtAAAAtaaa
HORSE (-720 to -1)	HAP1	V$EGRF	V$WT1.01	-144	-126	-	0.922	0.953	gcgcgCGGGaggcgaccta
HORSE (-720 to -1)	HAP1	V$EGRF	V$WT1.01	-93	-75	-	0.932	0.953	acgcgCGGGaggggcggcc
HORSE (-720 to -1)	HAP1	V$EBOX	V$MAX.03	-85	-69	-	0.932	1	cttacCACGcgcgggag
HORSE (-720 to -1)	HAP1	V$CDXF	V$CDX1.02	-44	-26	-	0.885	1	cccagccTTTAtaacctgt
HORSE (-720 to -1)	HAP1	V$CDXF	V$CDX2.02	-44	-26	-	0.893	1	cccagcctTTATaacctgt
HORSE (-720 to -1)	HAP1	O$VTBP	O$MTATA.01	-41	-25	+	0.887	1	ggttaTAAAggctgggc
HORSE (-720 to -1)	HAP1	O$VTBP	O$VTATA.01	-41	-25	+	0.926	1	ggttaTAAAggctgggc
HUMAN (-610 to +110)	HAP1	V$E2FF	V$E2F.02	-231	-215	-	0.849	1	gatgggagcGAAAgatt
HUMAN (-610 to +110)	HAP1	V$EGRF	V$WT1.01	-138	-120	-	0.932	0.953	ccgcgCGGGaggggagcta
HUMAN (-610 to +110)	HAP1	V$EGRF	V$WT1.01	-90	-72	-	0.975	1	aggggTGGGggctgccgag
HUMAN (-610 to +110)	HAP1	V$EBOX	V$MAX.03	-76	-60	-	0.909	1	cggacCACGcgtagggg
HUMAN (-610 to +110)	HAP1	V$CDXF	V$CDX1.02	-45	-27	-	0.902	1	cgggaccTTTAtaacctgc
HUMAN (-610 to +110)	HAP1	V$CDXF	V$CDX2.02	-45	-27	-	0.908	1	cgggacctTTATaacctgc
HUMAN (-610 to +110)	HAP1	O$VTBP	O$MTATA.01	-42	-26	+	0.883	1	ggttaTAAAggtcccgc
HUMAN (-610 to +110)	HAP1	O$VTBP	O$VTATA.01	-42	-26	+	0.93	1	ggttaTAAAggtcccgc
MOUSE (-610 to +110)	HAP1	V$CDXF	V$CDX1.02	-601	-583	-	0.845	1	ctcgttcTTTAtttccaac
MOUSE (-610 to +110)	HAP1	V$CDXF	V$CDX2.02	-601	-583	-	0.887	1	ctcgttctTTATttccaac
MOUSE (-610 to +110)	HAP1	V$E2FF	V$E2F.02	-488	-472	-	0.91	1	actaagcgaGAAAtcca
MOUSE (-610 to +110)	HAP1	V$EGRF	V$WT1.01	-361	-343	+	0.974	0.953	gcgcgCGGGgggctgaagg
MOUSE (-610 to +110)	HAP1	V$EBOX	V$MAX.03	-86	-70	+	0.914	1	agcgcCACGcgtggtac
MOUSE (-610 to +110)	HAP1	V$EBOX	V$MAX.03	-85	-69	-	0.904	1	tgtacCACGcgtggcgc
MOUSE (-610 to +110)	HAP1	V$CDXF	V$CDX1.02	-45	-27	-	0.887	1	ccggggcTTTAtaacctgt
MOUSE (-610 to +110)	HAP1	V$CDXF	V$CDX2.02	-45	-27	-	0.897	1	ccggggctTTATaacctgt
MOUSE (-610 to +110)	HAP1	O$VTBP	O$MTATA.01	-42	-26	+	0.951	1	ggttaTAAAgccccggc
MOUSE (-610 to +110)	HAP1	O$VTBP	O$VTATA.01	-42	-26	+	0.923	1	ggttaTAAAgccccggc
MOUSE (-610 to +110)	HAP1	V$E2FF	V$E2F.02	-1	+16	+	0.849	1	gatgcgcccGAAAgagc
MOUSE (-610 to +110)	HAP1	V$EGRF	V$WT1.01	+63	+81	-	0.946	1	ggtcgTGGGggtgcctgct
OPOSSUM (-720 to -1)	HAP1	O$VTBP	O$MTATA.01	-716	-700	+	0.857	1	ctctgTAAAatgggggc
OPOSSUM (-720 to -1)	HAP1	V$E2FF	V$E2F.02	-558	-542	-	0.849	1	gttgagcccCAAAcagc
OPOSSUM (-720 to -1)	HAP1	O$VTBP	O$MTATA.01	-480	-464	+	0.906	1	tgcttTAAAtctcgaag
OPOSSUM (-720 to -1)	HAP1	V$EBOX	V$MAX.03	-269	-253	-	0.952	1	cctacCACGtgacggag
OPOSSUM (-720 to -1)	HAP1	V$CDXF	V$CDX2.02	-244	-226	-	0.861	1	cgtcttgtTTATagcacct
OPOSSUM (-720 to -1)	HAP1	O$VTBP	O$MTATA.01	-241	-225	+	0.867	1	tgctaTAAAcaagacgc
OPOSSUM (-720 to -1)	HAP1	O$VTBP	O$VTATA.01	-241	-225	+	0.934	1	tgctaTAAAcaagacgc
OPOSSUM (-720 to -1)	HAP1	V$CDXF	V$CDX1.02	-226	-208	-	0.901	1	cactctaTTTAtaacctgc
OPOSSUM (-720 to -1)	HAP1	V$CDXF	V$CDX2.02	-226	-208	-	0.91	1	cactctatTTATaacctgc
OPOSSUM (-720 to -1)	HAP1	O$VTBP	O$MTATA.01	-223	-207	+	0.868	1	ggttaTAAAtagagtgc
OPOSSUM (-720 to -1)	HAP1	O$VTBP	O$VTATA.01	-223	-207	+	0.952	1	ggttaTAAAtagagtgc
OPOSSUM (-720 to -1)	HAP1	V$EGRF	V$WT1.01	-85	-67	-	0.93	0.953	gcgggCGGGtgagcgagcc
OPOSSUM (-720 to -1)	HAP1	V$EGRF	V$WT1.01	-81	-63	-	0.932	0.953	gcgggCGGGcgggtgagcg
RABBIT (-720 to -1)	HAP1	V$EBOX	V$MAX.03	-589	-573	+	0.909	1	tgaccCACGggccagcc
RABBIT (-720 to -1)	HAP1	V$EGRF	V$WT1.01	-448	-430	-	0.956	0.953	gtgagCGGGggaccgtgcg
RABBIT (-720 to -1)	HAP1	V$E2FF	V$E2F.02	-435	-419	+	0.854	0.857	gctcaccgcAAAAggca
RABBIT (-720 to -1)	HAP1	V$EGRF	V$WT1.01	-223	-205	-	0.959	0.953	gcgggCGGGggctcagagt
RABBIT (-720 to -1)	HAP1	V$EGRF	V$WT1.01	-146	-128	-	0.966	0.953	gcgcgCGGGggcagagcgg
RABBIT (-720 to -1)	HAP1	V$EBOX	V$MAX.03	-141	-125	+	0.902	0.89	ctgccCCCGcgcgcgct
RABBIT (-720 to -1)	HAP1	V$EBOX	V$MAX.03	-93	-77	+	0.912	1	gtcccCACGcgtggcac
RABBIT (-720 to -1)	HAP1	V$EBOX	V$MAX.03	-92	-76	-	0.909	1	cgtgcCACGcgtgggga
RABBIT (-720 to -1)	HAP1	V$CDXF	V$CDX1.02	-52	-34	-	0.888	1	ccggtgcTTTAtaacctgc
RABBIT (-720 to -1)	HAP1	V$CDXF	V$CDX2.02	-52	-34	-	0.899	1	ccggtgctTTATaacctgc
RABBIT (-720 to -1)	HAP1	O$VTBP	O$MTATA.01	-49	-33	+	0.941	1	ggttaTAAAgcaccggc
RABBIT (-720 to -1)	HAP1	O$VTBP	O$VTATA.01	-49	-33	+	0.914	1	ggttaTAAAgcaccggc
RAT (-633 to +87)	HAP1	V$CDXF	V$CDX1.02	-613	-595	-	0.844	1	tcgttctTTTAtctccaac
RAT (-633 to +87)	HAP1	V$CDXF	V$CDX2.02	-613	-595	-	0.863	1	tcgttcttTTATctccaac
RAT (-633 to +87)	HAP1	V$E2FF	V$E2F.02	-491	-475	-	0.91	1	attaagcgaGAAAtcca
RAT (-633 to +87)	HAP1	V$EGRF	V$WT1.01	-364	-346	+	0.932	0.953	gcgcgCGGGagggctggga
RAT (-633 to +87)	HAP1	V$EGRF	V$WT1.01	-351	-333	+	0.945	0.837	ctgggAGGGgggggttgtt
RAT (-633 to +87)	HAP1	V$EBOX	V$MAX.03	-85	-69	-	0.941	1	tgtacCACGtgtggcgc
RAT (-633 to +87)	HAP1	V$CDXF	V$CDX1.02	-45	-27	-	0.885	1	ccgagccTTTAtaacctgt
RAT (-633 to +87)	HAP1	V$CDXF	V$CDX2.02	-45	-27	-	0.893	1	ccgagcctTTATaacctgt
RAT (-633 to +87)	HAP1	O$VTBP	O$MTATA.01	-42	-26	+	0.884	1	ggttaTAAAggctcggc
RAT (-633 to +87)	HAP1	O$VTBP	O$VTATA.01	-42	-26	+	0.926	1	ggttaTAAAggctcggc
RAT (-633 to +87)	HAP1	V$EGRF	V$WT1.01	+63	+81	-	0.946	1	ggtcgTGGGggtgcctgtt
TAS DEVIL (-720 to -1)	HAP1	V$EGRF	V$WT1.01	-693	-675	+	0.985	1	tggggTGGGggccttggtg
TAS DEVIL (-720 to -1)	HAP1	V$E2FF	V$E2F.02	-304	-288	+	0.854	0.857	actctccgcTAAAacct
TAS DEVIL (-720 to -1)	HAP1	V$EBOX	V$MAX.03	-246	-230	-	0.952	1	catacCACGtgacgggg
TAS DEVIL (-720 to -1)	HAP1	V$CDXF	V$CDX2.02	-221	-203	-	0.861	1	cgtcttgtTTATagcacct
TAS DEVIL (-720 to -1)	HAP1	O$VTBP	O$MTATA.01	-218	-202	+	0.867	1	tgctaTAAAcaagacgc
TAS DEVIL (-720 to -1)	HAP1	O$VTBP	O$VTATA.01	-218	-202	+	0.934	1	tgctaTAAAcaagacgc
TAS DEVIL (-720 to -1)	HAP1	V$CDXF	V$CDX1.02	-203	-185	-	0.901	1	cactctaTTTAtaacctgc
TAS DEVIL (-720 to -1)	HAP1	V$CDXF	V$CDX2.02	-203	-185	-	0.91	1	cactctatTTATaacctgc
TAS DEVIL (-720 to -1)	HAP1	O$VTBP	O$MTATA.01	-200	-184	+	0.868	1	ggttaTAAAtagagtgc
TAS DEVIL (-720 to -1)	HAP1	O$VTBP	O$VTATA.01	-200	-184	+	0.952	1	ggttaTAAAtagagtgc
TAS DEVIL (-720 to -1)	HAP1	V$EBOX	V$MAX.03	-21	-5	-	0.94	1	gcggcCACGcggcccaa

## Sheet: 6Euth+Opossum Summary
Matrix	p-value	Match Total	Common to #sequences	Human	Dog	Horse	Mouse	Opossum	Rat	Rabbit
O$MTATA.01	0.00191784	10	7	1	1	1	1	4	1	1
O$VTATA.01	0.000587779	8	7	1	1	1	1	2	1	1
V$CDX1.02	0.000395567	9	7	1	1	1	2	1	2	1
V$CDX2.02	0.000922366	10	7	1	1	1	2	2	2	1
V$E2F.02	3.78739e-05	9	7	1	1	2	2	1	1	1
V$E2F6.01	3.11514e-05	24	7	4	4	4	3	2	2	5
V$E2F7.02	0.000109199	14	7	2	2	2	2	1	1	4
V$EGR1.03	0.000174345	12	7	2	2	3	1	1	2	1
V$GRHL1.01	4.82731e-05	10	7	1	2	1	1	1	1	3
V$LRRFIP1.01	5.64601e-05	17	7	3	2	2	2	1	4	3
V$MAX.03	1.09512e-05	15	7	1	3	3	2	1	1	4
V$WT1.01	0.000193884	20	7	2	3	5	2	2	3	3

## Sheet: 6Euth+Opossum Matches
Seq. name	Symbol	Family	Matrix	Start	End	Strand	Matrix sim.	Core sim.	Sequence
DOG (-720 to -1)	HAP1	V$EBOX	V$MAX.03	-694	-678	+	0.919	1	ggggcCACGcgggacgc
DOG (-720 to -1)	HAP1	V$E2FF	V$E2F6.01	-691	-675	+	0.921	1	gccacGCGGgacgcggt
DOG (-720 to -1)	HAP1	V$GRHL	V$GRHL1.01	-628	-616	-	0.885	0.77	caaaccTGTTctt
DOG (-720 to -1)	HAP1	V$GRHL	V$GRHL1.01	-627	-615	+	0.91	1	agaacaGGTTtgc
DOG (-720 to -1)	HAP1	V$EGRF	V$WT1.01	-506	-488	+	0.944	1	cggggTGGGagcgcggggc
DOG (-720 to -1)	HAP1	V$EBOX	V$MAX.03	-501	-485	-	0.904	0.89	tcggcCCCGcgctccca
DOG (-720 to -1)	HAP1	V$E2FF	V$E2F6.01	-361	-345	+	0.931	1	gccccGCGGgagcagag
DOG (-720 to -1)	HAP1	V$E2FF	V$E2F.02	-177	-161	-	0.957	0.857	gcagagcgcAAAAatca
DOG (-720 to -1)	HAP1	V$E2FF	V$E2F6.01	-149	-133	-	0.954	1	cgcgcGCGGgaagctct
DOG (-720 to -1)	HAP1	V$E2FF	V$E2F7.02	-149	-133	-	0.916	1	cgcgcgcGGGAagctct
DOG (-720 to -1)	HAP1	V$GCF2	V$LRRFIP1.01	-132	-114	+	0.89	1	cgcCCCCaggcccgggccc
DOG (-720 to -1)	HAP1	V$GCF2	V$LRRFIP1.01	-126	-108	+	0.825	0.789	cagGCCCgggccccaccgg
DOG (-720 to -1)	HAP1	V$EGRF	V$WT1.01	-104	-86	-	0.922	1	gggagTGGGcggccgggag
DOG (-720 to -1)	HAP1	V$EGRF	V$EGR1.03	-102	-84	-	0.9	0.872	gcgggagTGGGcggccggg
DOG (-720 to -1)	HAP1	V$EGRF	V$WT1.01	-98	-80	-	0.93	0.953	acgcgCGGGagtgggcggc
DOG (-720 to -1)	HAP1	V$E2FF	V$E2F6.01	-95	-79	-	0.938	1	cacgcGCGGgagtgggc
DOG (-720 to -1)	HAP1	V$E2FF	V$E2F7.02	-95	-79	-	0.871	1	cacgcgcGGGAgtgggc
DOG (-720 to -1)	HAP1	V$EBOX	V$MAX.03	-90	-74	-	0.932	1	cgtacCACGcgcgggag
DOG (-720 to -1)	HAP1	V$EGRF	V$EGR1.03	-69	-51	-	0.86	0.872	ccgcgagTGGGcgcccgcc
DOG (-720 to -1)	HAP1	V$CDXF	V$CDX1.02	-49	-31	-	0.83	1	ccaggccTTTAtagccagc
DOG (-720 to -1)	HAP1	V$CDXF	V$CDX2.02	-49	-31	-	0.88	1	ccaggcctTTATagccagc
DOG (-720 to -1)	HAP1	O$VTBP	O$MTATA.01	-46	-30	+	0.901	1	ggctaTAAAggcctggc
DOG (-720 to -1)	HAP1	O$VTBP	O$VTATA.01	-46	-30	+	0.956	1	ggctaTAAAggcctggc
HORSE (-720 to -1)	HAP1	V$EGRF	V$WT1.01	-717	-699	+	0.936	1	gggcgTGGGagacagggtc
HORSE (-720 to -1)	HAP1	V$EBOX	V$MAX.03	-537	-521	-	0.905	0.89	cccgcCCCGtgtggtcg
HORSE (-720 to -1)	HAP1	V$GCF2	V$LRRFIP1.01	-534	-516	-	0.849	1	cgcCCCCcgccccgtgtgg
HORSE (-720 to -1)	HAP1	V$E2FF	V$E2F6.01	-530	-514	+	0.898	1	acgggGCGGggggcgcg
HORSE (-720 to -1)	HAP1	V$EGRF	V$WT1.01	-529	-511	+	0.974	0.953	cggggCGGGgggcgcgcga
HORSE (-720 to -1)	HAP1	V$EBOX	V$MAX.03	-445	-429	-	0.905	0.89	ctttcCCCGtgtctggg
HORSE (-720 to -1)	HAP1	V$E2FF	V$E2F6.01	-365	-349	+	0.952	1	tccagGCGGgaccggag
HORSE (-720 to -1)	HAP1	V$E2FF	V$E2F7.02	-365	-349	+	0.922	1	tccaggcGGGAccggag
HORSE (-720 to -1)	HAP1	V$EGRF	V$EGR1.03	-259	-241	+	0.951	1	tggagagGGGGcggaaaac
HORSE (-720 to -1)	HAP1	V$EGRF	V$WT1.01	-259	-241	+	0.925	0.837	tggagAGGGggcggaaaac
HORSE (-720 to -1)	HAP1	V$E2FF	V$E2F.02	-254	-238	+	0.885	0.857	agggggcggAAAAcgct
HORSE (-720 to -1)	HAP1	V$E2FF	V$E2F.02	-172	-156	-	0.867	0.857	gcagagcgtAAAAtaaa
HORSE (-720 to -1)	HAP1	V$EGRF	V$WT1.01	-144	-126	-	0.922	0.953	gcgcgCGGGaggcgaccta
HORSE (-720 to -1)	HAP1	V$EGRF	V$EGR1.03	-142	-124	-	0.846	0.802	gggcgcgCGGGaggcgacc
HORSE (-720 to -1)	HAP1	V$E2FF	V$E2F6.01	-141	-125	-	0.96	1	ggcgcGCGGgaggcgac
HORSE (-720 to -1)	HAP1	V$GCF2	V$LRRFIP1.01	-127	-109	+	0.863	1	gccCCCCtgtcccgggcac
HORSE (-720 to -1)	HAP1	V$EGRF	V$WT1.01	-93	-75	-	0.932	0.953	acgcgCGGGaggggcggcc
HORSE (-720 to -1)	HAP1	V$EGRF	V$EGR1.03	-91	-73	-	0.85	0.802	ccacgcgCGGGaggggcgg
HORSE (-720 to -1)	HAP1	V$E2FF	V$E2F6.01	-90	-74	-	0.951	1	cacgcGCGGgaggggcg
HORSE (-720 to -1)	HAP1	V$E2FF	V$E2F7.02	-90	-74	-	0.875	1	cacgcgcGGGAggggcg
HORSE (-720 to -1)	HAP1	V$EBOX	V$MAX.03	-85	-69	-	0.932	1	cttacCACGcgcgggag
HORSE (-720 to -1)	HAP1	V$GRHL	V$GRHL1.01	-47	-35	+	0.865	1	ggcacaGGTTata
HORSE (-720 to -1)	HAP1	V$CDXF	V$CDX1.02	-44	-26	-	0.885	1	cccagccTTTAtaacctgt
HORSE (-720 to -1)	HAP1	V$CDXF	V$CDX2.02	-44	-26	-	0.893	1	cccagcctTTATaacctgt
HORSE (-720 to -1)	HAP1	O$VTBP	O$MTATA.01	-41	-25	+	0.887	1	ggttaTAAAggctgggc
HORSE (-720 to -1)	HAP1	O$VTBP	O$VTATA.01	-41	-25	+	0.926	1	ggttaTAAAggctgggc
HUMAN (-610 to +110)	HAP1	V$GRHL	V$GRHL1.01	-442	-430	-	0.892	1	tttcccGGTTgac
HUMAN (-610 to +110)	HAP1	V$GCF2	V$LRRFIP1.01	-344	-326	+	0.841	0.842	gaaACCCcggcgcggcagc
HUMAN (-610 to +110)	HAP1	V$GCF2	V$LRRFIP1.01	-336	-318	-	0.833	1	cctCCCCagctgccgcgcc
HUMAN (-610 to +110)	HAP1	V$E2FF	V$E2F.02	-231	-215	-	0.849	1	gatgggagcGAAAgatt
HUMAN (-610 to +110)	HAP1	V$EGRF	V$WT1.01	-138	-120	-	0.932	0.953	ccgcgCGGGaggggagcta
HUMAN (-610 to +110)	HAP1	V$EGRF	V$EGR1.03	-136	-118	-	0.842	0.802	agccgcgCGGGaggggagc
HUMAN (-610 to +110)	HAP1	V$E2FF	V$E2F6.01	-135	-119	-	0.958	1	gccgcGCGGgaggggag
HUMAN (-610 to +110)	HAP1	V$E2FF	V$E2F7.02	-135	-119	-	0.875	1	gccgcgcGGGAggggag
HUMAN (-610 to +110)	HAP1	V$E2FF	V$E2F6.01	-118	-102	-	0.905	1	ggcaaGCGGgactcaga
HUMAN (-610 to +110)	HAP1	V$EGRF	V$EGR1.03	-90	-72	-	0.84	1	aggggtgGGGGctgccgag
HUMAN (-610 to +110)	HAP1	V$EGRF	V$WT1.01	-90	-72	-	0.975	1	aggggTGGGggctgccgag
HUMAN (-610 to +110)	HAP1	V$GCF2	V$LRRFIP1.01	-85	-67	+	0.827	1	cagCCCCcacccctacgcg
HUMAN (-610 to +110)	HAP1	V$EBOX	V$MAX.03	-76	-60	-	0.909	1	cggacCACGcgtagggg
HUMAN (-610 to +110)	HAP1	V$CDXF	V$CDX1.02	-45	-27	-	0.902	1	cgggaccTTTAtaacctgc
HUMAN (-610 to +110)	HAP1	V$CDXF	V$CDX2.02	-45	-27	-	0.908	1	cgggacctTTATaacctgc
HUMAN (-610 to +110)	HAP1	O$VTBP	O$MTATA.01	-42	-26	+	0.883	1	ggttaTAAAggtcccgc
HUMAN (-610 to +110)	HAP1	O$VTBP	O$VTATA.01	-42	-26	+	0.93	1	ggttaTAAAggtcccgc
HUMAN (-610 to +110)	HAP1	V$E2FF	V$E2F6.01	-37	-21	-	0.939	1	ctgcgGCGGgaccttta
HUMAN (-610 to +110)	HAP1	V$E2FF	V$E2F7.02	-37	-21	-	0.921	1	ctgcggcGGGAccttta
HUMAN (-610 to +110)	HAP1	V$E2FF	V$E2F6.01	+90	+106	-	0.92	1	ccggaGCGGgactggct
MOUSE (-610 to +110)	HAP1	V$CDXF	V$CDX1.02	-601	-583	-	0.845	1	ctcgttcTTTAtttccaac
MOUSE (-610 to +110)	HAP1	V$CDXF	V$CDX2.02	-601	-583	-	0.887	1	ctcgttctTTATttccaac
MOUSE (-610 to +110)	HAP1	V$E2FF	V$E2F.02	-488	-472	-	0.91	1	actaagcgaGAAAtcca
MOUSE (-610 to +110)	HAP1	V$E2FF	V$E2F6.01	-374	-358	+	0.978	1	gggtgGCGGgagcgcgc
MOUSE (-610 to +110)	HAP1	V$E2FF	V$E2F7.02	-374	-358	+	0.936	1	gggtggcGGGAgcgcgc
MOUSE (-610 to +110)	HAP1	V$EGRF	V$EGR1.03	-363	-345	+	0.85	0.802	gcgcgcgCGGGgggctgaa
MOUSE (-610 to +110)	HAP1	V$EGRF	V$WT1.01	-361	-343	+	0.974	0.953	gcgcgCGGGgggctgaagg
MOUSE (-610 to +110)	HAP1	V$EBOX	V$MAX.03	-86	-70	+	0.914	1	agcgcCACGcgtggtac
MOUSE (-610 to +110)	HAP1	V$EBOX	V$MAX.03	-85	-69	-	0.904	1	tgtacCACGcgtggcgc
MOUSE (-610 to +110)	HAP1	V$GRHL	V$GRHL1.01	-48	-36	+	0.869	1	agcacaGGTTata
MOUSE (-610 to +110)	HAP1	V$CDXF	V$CDX1.02	-45	-27	-	0.887	1	ccggggcTTTAtaacctgt
MOUSE (-610 to +110)	HAP1	V$CDXF	V$CDX2.02	-45	-27	-	0.897	1	ccggggctTTATaacctgt
MOUSE (-610 to +110)	HAP1	O$VTBP	O$MTATA.01	-42	-26	+	0.951	1	ggttaTAAAgccccggc
MOUSE (-610 to +110)	HAP1	O$VTBP	O$VTATA.01	-42	-26	+	0.923	1	ggttaTAAAgccccggc
MOUSE (-610 to +110)	HAP1	V$E2FF	V$E2F.02	-1	+16	+	0.849	1	gatgcgcccGAAAgagc
MOUSE (-610 to +110)	HAP1	V$E2FF	V$E2F6.01	+26	+42	+	0.939	1	gcggtGCGGgagacggg
MOUSE (-610 to +110)	HAP1	V$E2FF	V$E2F7.02	+26	+42	+	0.881	1	gcggtgcGGGAgacggg
MOUSE (-610 to +110)	HAP1	V$GCF2	V$LRRFIP1.01	+34	+52	-	0.839	0.842	ccgACCCtgtcccgtctcc
MOUSE (-610 to +110)	HAP1	V$GCF2	V$LRRFIP1.01	+40	+58	-	0.911	1	ggtCCCCcgaccctgtccc
MOUSE (-610 to +110)	HAP1	V$EGRF	V$WT1.01	+63	+81	-	0.946	1	ggtcgTGGGggtgcctgct
MOUSE (-610 to +110)	HAP1	V$E2FF	V$E2F6.01	+90	+106	-	0.919	1	ccggaGCGGgaccaact
OPOSSUM (-720 to -1)	HAP1	O$VTBP	O$MTATA.01	-716	-700	+	0.857	1	ctctgTAAAatgggggc
OPOSSUM (-720 to -1)	HAP1	V$E2FF	V$E2F.02	-558	-542	-	0.849	1	gttgagcccCAAAcagc
OPOSSUM (-720 to -1)	HAP1	O$VTBP	O$MTATA.01	-480	-464	+	0.906	1	tgcttTAAAtctcgaag
OPOSSUM (-720 to -1)	HAP1	V$EBOX	V$MAX.03	-269	-253	-	0.952	1	cctacCACGtgacggag
OPOSSUM (-720 to -1)	HAP1	V$CDXF	V$CDX2.02	-244	-226	-	0.861	1	cgtcttgtTTATagcacct
OPOSSUM (-720 to -1)	HAP1	O$VTBP	O$MTATA.01	-241	-225	+	0.867	1	tgctaTAAAcaagacgc
OPOSSUM (-720 to -1)	HAP1	O$VTBP	O$VTATA.01	-241	-225	+	0.934	1	tgctaTAAAcaagacgc
OPOSSUM (-720 to -1)	HAP1	V$CDXF	V$CDX1.02	-226	-208	-	0.901	1	cactctaTTTAtaacctgc
OPOSSUM (-720 to -1)	HAP1	V$CDXF	V$CDX2.02	-226	-208	-	0.91	1	cactctatTTATaacctgc
OPOSSUM (-720 to -1)	HAP1	O$VTBP	O$MTATA.01	-223	-207	+	0.868	1	ggttaTAAAtagagtgc
OPOSSUM (-720 to -1)	HAP1	O$VTBP	O$VTATA.01	-223	-207	+	0.952	1	ggttaTAAAtagagtgc
OPOSSUM (-720 to -1)	HAP1	V$E2FF	V$E2F7.02	-175	-159	+	0.88	1	gactggaGGGAatgaat
OPOSSUM (-720 to -1)	HAP1	V$GCF2	V$LRRFIP1.01	-99	-81	-	0.841	1	gagCCCCcgcggccgaggg
OPOSSUM (-720 to -1)	HAP1	V$EGRF	V$WT1.01	-85	-67	-	0.93	0.953	gcgggCGGGtgagcgagcc
OPOSSUM (-720 to -1)	HAP1	V$E2FF	V$E2F6.01	-82	-66	-	0.881	1	ggcggGCGGgtgagcga
OPOSSUM (-720 to -1)	HAP1	V$EGRF	V$WT1.01	-81	-63	-	0.932	0.953	gcgggCGGGcgggtgagcg
OPOSSUM (-720 to -1)	HAP1	V$EGRF	V$EGR1.03	-79	-61	-	0.873	0.802	aggcgggCGGGcgggtgag
OPOSSUM (-720 to -1)	HAP1	V$E2FF	V$E2F6.01	-78	-62	-	0.893	1	ggcggGCGGgcgggtga
OPOSSUM (-720 to -1)	HAP1	V$GRHL	V$GRHL1.01	-35	-23	+	0.878	1	gagtccGGTTccc
RABBIT (-720 to -1)	HAP1	V$EBOX	V$MAX.03	-589	-573	+	0.909	1	tgaccCACGggccagcc
RABBIT (-720 to -1)	HAP1	V$GCF2	V$LRRFIP1.01	-576	-558	-	0.87	0.842	cacACCCcggcgcccagcc
RABBIT (-720 to -1)	HAP1	V$EGRF	V$WT1.01	-448	-430	-	0.956	0.953	gtgagCGGGggaccgtgcg
RABBIT (-720 to -1)	HAP1	V$E2FF	V$E2F.02	-435	-419	+	0.854	0.857	gctcaccgcAAAAggca
RABBIT (-720 to -1)	HAP1	V$GRHL	V$GRHL1.01	-405	-393	+	0.865	0.797	cccaccGGTCacc
RABBIT (-720 to -1)	HAP1	V$E2FF	V$E2F6.01	-374	-358	+	0.972	1	ggaagGCGGgagcggcg
RABBIT (-720 to -1)	HAP1	V$E2FF	V$E2F7.02	-374	-358	+	0.926	1	ggaaggcGGGAgcggcg
RABBIT (-720 to -1)	HAP1	V$E2FF	V$E2F6.01	-365	-349	+	0.971	1	gagcgGCGGgagcggag
RABBIT (-720 to -1)	HAP1	V$E2FF	V$E2F7.02	-365	-349	+	0.931	1	gagcggcGGGAgcggag
RABBIT (-720 to -1)	HAP1	V$EGRF	V$WT1.01	-223	-205	-	0.959	0.953	gcgggCGGGggctcagagt
RABBIT (-720 to -1)	HAP1	V$E2FF	V$E2F6.01	-220	-204	-	0.888	1	cgcggGCGGgggctcag
RABBIT (-720 to -1)	HAP1	V$E2FF	V$E2F6.01	-202	-186	+	0.961	1	ggccgGCGGgacgctac
RABBIT (-720 to -1)	HAP1	V$E2FF	V$E2F7.02	-202	-186	+	0.916	1	ggccggcGGGAcgctac
RABBIT (-720 to -1)	HAP1	V$EGRF	V$EGR1.03	-146	-128	-	0.893	1	gcgcgcgGGGGcagagcgg
RABBIT (-720 to -1)	HAP1	V$EGRF	V$WT1.01	-146	-128	-	0.966	0.953	gcgcgCGGGggcagagcgg
RABBIT (-720 to -1)	HAP1	V$EBOX	V$MAX.03	-141	-125	+	0.902	0.89	ctgccCCCGcgcgcgct
RABBIT (-720 to -1)	HAP1	V$E2FF	V$E2F6.01	-127	-111	-	0.958	1	aggcgGCGGgacagagc
RABBIT (-720 to -1)	HAP1	V$E2FF	V$E2F7.02	-127	-111	-	0.943	1	aggcggcGGGAcagagc
RABBIT (-720 to -1)	HAP1	V$GCF2	V$LRRFIP1.01	-101	-83	+	0.968	1	ccaCCCCcgtccccacgcg
RABBIT (-720 to -1)	HAP1	V$EBOX	V$MAX.03	-93	-77	+	0.912	1	gtcccCACGcgtggcac
RABBIT (-720 to -1)	HAP1	V$EBOX	V$MAX.03	-92	-76	-	0.909	1	cgtgcCACGcgtgggga
RABBIT (-720 to -1)	HAP1	V$GCF2	V$LRRFIP1.01	-82	-64	-	0.862	1	gtaCCCCcgggccgtgcca
RABBIT (-720 to -1)	HAP1	V$GRHL	V$GRHL1.01	-69	-57	-	0.891	0.784	ggaaccGGTAccc
RABBIT (-720 to -1)	HAP1	V$GRHL	V$GRHL1.01	-68	-56	+	0.969	1	ggtaccGGTTccg
RABBIT (-720 to -1)	HAP1	V$CDXF	V$CDX1.02	-52	-34	-	0.888	1	ccggtgcTTTAtaacctgc
RABBIT (-720 to -1)	HAP1	V$CDXF	V$CDX2.02	-52	-34	-	0.899	1	ccggtgctTTATaacctgc
RABBIT (-720 to -1)	HAP1	O$VTBP	O$MTATA.01	-49	-33	+	0.941	1	ggttaTAAAgcaccggc
RABBIT (-720 to -1)	HAP1	O$VTBP	O$VTATA.01	-49	-33	+	0.914	1	ggttaTAAAgcaccggc
RAT (-633 to +87)	HAP1	V$CDXF	V$CDX1.02	-613	-595	-	0.844	1	tcgttctTTTAtctccaac
RAT (-633 to +87)	HAP1	V$CDXF	V$CDX2.02	-613	-595	-	0.863	1	tcgttcttTTATctccaac
RAT (-633 to +87)	HAP1	V$E2FF	V$E2F6.01	-559	-543	+	0.934	1	cgagtGCGGgagtgtga
RAT (-633 to +87)	HAP1	V$E2FF	V$E2F.02	-491	-475	-	0.91	1	attaagcgaGAAAtcca
RAT (-633 to +87)	HAP1	V$EGRF	V$EGR1.03	-366	-348	+	0.849	0.802	gcgcgcgCGGGagggctgg
RAT (-633 to +87)	HAP1	V$E2FF	V$E2F6.01	-365	-349	+	0.963	1	cgcgcGCGGgagggctg
RAT (-633 to +87)	HAP1	V$E2FF	V$E2F7.02	-365	-349	+	0.875	1	cgcgcgcGGGAgggctg
RAT (-633 to +87)	HAP1	V$EGRF	V$WT1.01	-364	-346	+	0.932	0.953	gcgcgCGGGagggctggga
RAT (-633 to +87)	HAP1	V$GCF2	V$LRRFIP1.01	-355	-337	-	0.835	1	accCCCCcctcccagccct
RAT (-633 to +87)	HAP1	V$EGRF	V$EGR1.03	-351	-333	+	0.885	1	ctgggagGGGGgggttgtt
RAT (-633 to +87)	HAP1	V$EGRF	V$WT1.01	-351	-333	+	0.945	0.837	ctgggAGGGgggggttgtt
RAT (-633 to +87)	HAP1	V$EBOX	V$MAX.03	-85	-69	-	0.941	1	tgtacCACGtgtggcgc
RAT (-633 to +87)	HAP1	V$GRHL	V$GRHL1.01	-48	-36	+	0.869	1	agcacaGGTTata
RAT (-633 to +87)	HAP1	V$CDXF	V$CDX1.02	-45	-27	-	0.885	1	ccgagccTTTAtaacctgt
RAT (-633 to +87)	HAP1	V$CDXF	V$CDX2.02	-45	-27	-	0.893	1	ccgagcctTTATaacctgt
RAT (-633 to +87)	HAP1	O$VTBP	O$MTATA.01	-42	-26	+	0.884	1	ggttaTAAAggctcggc
RAT (-633 to +87)	HAP1	O$VTBP	O$VTATA.01	-42	-26	+	0.926	1	ggttaTAAAggctcggc
RAT (-633 to +87)	HAP1	V$GCF2	V$LRRFIP1.01	+23	+41	-	0.843	0.789	ccgTCCCcggcactgctct
RAT (-633 to +87)	HAP1	V$GCF2	V$LRRFIP1.01	+34	+52	-	0.925	0.842	ccgACCCcgtcccgtcccc
RAT (-633 to +87)	HAP1	V$GCF2	V$LRRFIP1.01	+40	+58	-	0.926	1	ggtCCCCcgaccccgtccc
RAT (-633 to +87)	HAP1	V$EGRF	V$WT1.01	+63	+81	-	0.946	1	ggtcgTGGGggtgcctgtt

## Sheet: 6Euth+TasDevil Summary
Matrix	p-value	Match Total	Common to #sequences	Human	Dog	Horse	Mouse	Rat	Tas. Devil	Rabbit
O$MTATA.01	0.00191784	8	7	1	1	1	1	1	2	1
O$VTATA.01	0.000587779	8	7	1	1	1	1	1	2	1
V$ATF6.01	2.66755e-06	11	7	1	3	1	2	1	1	2
V$CDX1.02	0.000395567	9	7	1	1	1	2	2	1	1
V$CDX2.02	0.000922366	10	7	1	1	1	2	2	2	1
V$E2F.02	3.78739e-05	9	7	1	1	2	2	1	1	1
V$MAX.03	1.09512e-05	16	7	1	3	3	2	1	2	4
V$MAZR.01	0.000366965	16	7	3	1	3	1	2	5	1
V$NRF1.01	4.47933e-06	33	7	1	6	5	6	5	4	6
V$WT1.01	0.000193884	19	7	2	3	5	2	3	1	3
V$ZNF219.01	0.000263744	17	7	1	1	4	2	4	3	2

## Sheet: 6Euth+TasDevil Matches
Seq. name	Symbol	Family	Matrix	Start	End	Strand	Matrix sim.	Core sim.	Sequence
DOG (-720 to -1)	HAP1	V$EBOX	V$ATF6.01	-694	-678	+	0.964	1	ggggCCACgcgggacgc
DOG (-720 to -1)	HAP1	V$EBOX	V$MAX.03	-694	-678	+	0.919	1	ggggcCACGcgggacgc
DOG (-720 to -1)	HAP1	V$EGRF	V$WT1.01	-506	-488	+	0.944	1	cggggTGGGagcgcggggc
DOG (-720 to -1)	HAP1	V$EBOX	V$MAX.03	-501	-485	-	0.904	0.89	tcggcCCCGcgctccca
DOG (-720 to -1)	HAP1	V$EBOX	V$ATF6.01	-476	-460	+	0.957	1	cgcgCCACcctgggcag
DOG (-720 to -1)	HAP1	V$E2FF	V$E2F.02	-177	-161	-	0.957	0.857	gcagagcgcAAAAatca
DOG (-720 to -1)	HAP1	V$NRF1	V$NRF1.01	-145	-129	+	0.834	0.75	cttcCCGCgcgcgcgcc
DOG (-720 to -1)	HAP1	V$NRF1	V$NRF1.01	-144	-128	-	0.837	1	gggcGCGCgcgcgggaa
DOG (-720 to -1)	HAP1	V$NRF1	V$NRF1.01	-143	-127	+	0.947	1	tcccGCGCgcgcgcccc
DOG (-720 to -1)	HAP1	V$NRF1	V$NRF1.01	-142	-126	-	0.896	1	ggggGCGCgcgcgcggg
DOG (-720 to -1)	HAP1	V$NRF1	V$NRF1.01	-141	-125	+	0.835	1	ccgcGCGCgcgccccca
DOG (-720 to -1)	HAP1	V$ZF02	V$ZNF219.01	-135	-113	+	0.945	1	gcgcgCCCCcaggcccgggcccc
DOG (-720 to -1)	HAP1	V$MAZF	V$MAZR.01	-119	-107	-	0.888	1	accggtGGGGccc
DOG (-720 to -1)	HAP1	V$EGRF	V$WT1.01	-104	-86	-	0.922	1	gggagTGGGcggccgggag
DOG (-720 to -1)	HAP1	V$EGRF	V$WT1.01	-98	-80	-	0.93	0.953	acgcgCGGGagtgggcggc
DOG (-720 to -1)	HAP1	V$EBOX	V$ATF6.01	-90	-74	-	0.941	1	cgtaCCACgcgcgggag
DOG (-720 to -1)	HAP1	V$EBOX	V$MAX.03	-90	-74	-	0.932	1	cgtacCACGcgcgggag
DOG (-720 to -1)	HAP1	V$NRF1	V$NRF1.01	-66	-50	+	0.784	0.75	gggcGCCCactcgcggc
DOG (-720 to -1)	HAP1	V$CDXF	V$CDX1.02	-49	-31	-	0.83	1	ccaggccTTTAtagccagc
DOG (-720 to -1)	HAP1	V$CDXF	V$CDX2.02	-49	-31	-	0.88	1	ccaggcctTTATagccagc
DOG (-720 to -1)	HAP1	O$VTBP	O$MTATA.01	-46	-30	+	0.901	1	ggctaTAAAggcctggc
DOG (-720 to -1)	HAP1	O$VTBP	O$VTATA.01	-46	-30	+	0.956	1	ggctaTAAAggcctggc
HORSE (-720 to -1)	HAP1	V$EGRF	V$WT1.01	-717	-699	+	0.936	1	gggcgTGGGagacagggtc
HORSE (-720 to -1)	HAP1	V$EBOX	V$ATF6.01	-538	-522	+	0.936	1	tcgaCCACacggggcgg
HORSE (-720 to -1)	HAP1	V$EBOX	V$MAX.03	-537	-521	-	0.905	0.89	cccgcCCCGtgtggtcg
HORSE (-720 to -1)	HAP1	V$ZF02	V$ZNF219.01	-536	-514	-	0.936	1	cgcgcCCCCcgccccgtgtggtc
HORSE (-720 to -1)	HAP1	V$ZF02	V$ZNF219.01	-535	-513	-	0.984	1	gcgcgCCCCccgccccgtgtggt
HORSE (-720 to -1)	HAP1	V$EGRF	V$WT1.01	-529	-511	+	0.974	0.953	cggggCGGGgggcgcgcga
HORSE (-720 to -1)	HAP1	V$MAZF	V$MAZR.01	-529	-517	+	0.887	1	cggggcGGGGggc
HORSE (-720 to -1)	HAP1	V$MAZF	V$MAZR.01	-527	-515	+	0.88	1	gggcggGGGGcgc
HORSE (-720 to -1)	HAP1	V$EBOX	V$MAX.03	-445	-429	-	0.905	0.89	ctttcCCCGtgtctggg
HORSE (-720 to -1)	HAP1	V$ZF02	V$ZNF219.01	-266	-244	-	0.947	1	ttccgCCCCctctccacctccgg
HORSE (-720 to -1)	HAP1	V$EGRF	V$WT1.01	-259	-241	+	0.925	0.837	tggagAGGGggcggaaaac
HORSE (-720 to -1)	HAP1	V$E2FF	V$E2F.02	-254	-238	+	0.885	0.857	agggggcggAAAAcgct
HORSE (-720 to -1)	HAP1	V$E2FF	V$E2F.02	-172	-156	-	0.867	0.857	gcagagcgtAAAAtaaa
HORSE (-720 to -1)	HAP1	V$EGRF	V$WT1.01	-144	-126	-	0.922	0.953	gcgcgCGGGaggcgaccta
HORSE (-720 to -1)	HAP1	V$ZF02	V$ZNF219.01	-131	-109	+	0.93	1	gcgcgCCCCcctgtcccgggcac
HORSE (-720 to -1)	HAP1	V$EGRF	V$WT1.01	-93	-75	-	0.932	0.953	acgcgCGGGaggggcggcc
HORSE (-720 to -1)	HAP1	V$MAZF	V$MAZR.01	-91	-79	-	0.917	1	gcgggaGGGGcgg
HORSE (-720 to -1)	HAP1	V$EBOX	V$MAX.03	-85	-69	-	0.932	1	cttacCACGcgcgggag
HORSE (-720 to -1)	HAP1	V$NRF1	V$NRF1.01	-66	-50	-	0.839	1	gagcGCGCgcccgccgg
HORSE (-720 to -1)	HAP1	V$NRF1	V$NRF1.01	-65	-49	+	0.839	0.75	cggcGGGCgcgcgctcc
HORSE (-720 to -1)	HAP1	V$NRF1	V$NRF1.01	-64	-48	-	0.802	1	cggaGCGCgcgcccgcc
HORSE (-720 to -1)	HAP1	V$NRF1	V$NRF1.01	-63	-47	+	0.784	1	gcggGCGCgcgctccgg
HORSE (-720 to -1)	HAP1	V$NRF1	V$NRF1.01	-62	-46	-	0.784	0.75	cccgGAGCgcgcgcccg
HORSE (-720 to -1)	HAP1	V$CDXF	V$CDX1.02	-44	-26	-	0.885	1	cccagccTTTAtaacctgt
HORSE (-720 to -1)	HAP1	V$CDXF	V$CDX2.02	-44	-26	-	0.893	1	cccagcctTTATaacctgt
HORSE (-720 to -1)	HAP1	O$VTBP	O$MTATA.01	-41	-25	+	0.887	1	ggttaTAAAggctgggc
HORSE (-720 to -1)	HAP1	O$VTBP	O$VTATA.01	-41	-25	+	0.926	1	ggttaTAAAggctgggc
HUMAN (-610 to +110)	HAP1	V$EBOX	V$ATF6.01	-606	-590	-	0.93	1	cgcgCCACtcgacgtct
HUMAN (-610 to +110)	HAP1	V$NRF1	V$NRF1.01	-597	-581	-	0.78	0.75	cccaGTGCtcgcgccac
HUMAN (-610 to +110)	HAP1	V$MAZF	V$MAZR.01	-325	-313	+	0.929	1	tggggaGGGGctg
HUMAN (-610 to +110)	HAP1	V$E2FF	V$E2F.02	-231	-215	-	0.849	1	gatgggagcGAAAgatt
HUMAN (-610 to +110)	HAP1	V$EGRF	V$WT1.01	-138	-120	-	0.932	0.953	ccgcgCGGGaggggagcta
HUMAN (-610 to +110)	HAP1	V$MAZF	V$MAZR.01	-136	-124	-	0.909	1	gcgggaGGGGagc
HUMAN (-610 to +110)	HAP1	V$EGRF	V$WT1.01	-90	-72	-	0.975	1	aggggTGGGggctgccgag
HUMAN (-610 to +110)	HAP1	V$ZF02	V$ZNF219.01	-87	-65	+	0.927	1	ggcagCCCCcacccctacgcgtg
HUMAN (-610 to +110)	HAP1	V$MAZF	V$MAZR.01	-84	-72	-	0.91	1	aggggtGGGGgct
HUMAN (-610 to +110)	HAP1	V$EBOX	V$MAX.03	-76	-60	-	0.909	1	cggacCACGcgtagggg
HUMAN (-610 to +110)	HAP1	V$CDXF	V$CDX1.02	-45	-27	-	0.902	1	cgggaccTTTAtaacctgc
HUMAN (-610 to +110)	HAP1	V$CDXF	V$CDX2.02	-45	-27	-	0.908	1	cgggacctTTATaacctgc
HUMAN (-610 to +110)	HAP1	O$VTBP	O$MTATA.01	-42	-26	+	0.883	1	ggttaTAAAggtcccgc
HUMAN (-610 to +110)	HAP1	O$VTBP	O$VTATA.01	-42	-26	+	0.93	1	ggttaTAAAggtcccgc
MOUSE (-610 to +110)	HAP1	V$CDXF	V$CDX1.02	-601	-583	-	0.845	1	ctcgttcTTTAtttccaac
MOUSE (-610 to +110)	HAP1	V$CDXF	V$CDX2.02	-601	-583	-	0.887	1	ctcgttctTTATttccaac
MOUSE (-610 to +110)	HAP1	V$NRF1	V$NRF1.01	-557	-541	-	0.816	1	tctcGCGCtcgcccctg
MOUSE (-610 to +110)	HAP1	V$E2FF	V$E2F.02	-488	-472	-	0.91	1	actaagcgaGAAAtcca
MOUSE (-610 to +110)	HAP1	V$NRF1	V$NRF1.01	-372	-356	-	0.831	1	gcgcGCGCtcccgccac
MOUSE (-610 to +110)	HAP1	V$NRF1	V$NRF1.01	-369	-353	+	0.788	0.75	gcggGAGCgcgcgcggg
MOUSE (-610 to +110)	HAP1	V$NRF1	V$NRF1.01	-368	-352	-	0.835	1	ccccGCGCgcgctcccg
MOUSE (-610 to +110)	HAP1	V$NRF1	V$NRF1.01	-367	-351	+	0.793	1	gggaGCGCgcgcggggg
MOUSE (-610 to +110)	HAP1	V$NRF1	V$NRF1.01	-366	-350	-	0.835	0.75	ccccCCGCgcgcgctcc
MOUSE (-610 to +110)	HAP1	V$EGRF	V$WT1.01	-361	-343	+	0.974	0.953	gcgcgCGGGgggctgaagg
MOUSE (-610 to +110)	HAP1	V$MAZF	V$MAZR.01	-347	-335	+	0.896	1	gaagggGGGGttg
MOUSE (-610 to +110)	HAP1	V$EBOX	V$ATF6.01	-86	-70	+	0.97	1	agcgCCACgcgtggtac
MOUSE (-610 to +110)	HAP1	V$EBOX	V$MAX.03	-86	-70	+	0.914	1	agcgcCACGcgtggtac
MOUSE (-610 to +110)	HAP1	V$EBOX	V$ATF6.01	-85	-69	-	0.934	1	tgtaCCACgcgtggcgc
MOUSE (-610 to +110)	HAP1	V$EBOX	V$MAX.03	-85	-69	-	0.904	1	tgtacCACGcgtggcgc
MOUSE (-610 to +110)	HAP1	V$CDXF	V$CDX1.02	-45	-27	-	0.887	1	ccggggcTTTAtaacctgt
MOUSE (-610 to +110)	HAP1	V$CDXF	V$CDX2.02	-45	-27	-	0.897	1	ccggggctTTATaacctgt
MOUSE (-610 to +110)	HAP1	O$VTBP	O$MTATA.01	-42	-26	+	0.951	1	ggttaTAAAgccccggc
MOUSE (-610 to +110)	HAP1	O$VTBP	O$VTATA.01	-42	-26	+	0.923	1	ggttaTAAAgccccggc
MOUSE (-610 to +110)	HAP1	V$E2FF	V$E2F.02	-1	+16	+	0.849	1	gatgcgcccGAAAgagc
MOUSE (-610 to +110)	HAP1	V$ZF02	V$ZNF219.01	+38	+60	-	0.932	1	tgggtCCCCcgaccctgtcccgt
MOUSE (-610 to +110)	HAP1	V$EGRF	V$WT1.01	+63	+81	-	0.946	1	ggtcgTGGGggtgcctgct
MOUSE (-610 to +110)	HAP1	V$ZF02	V$ZNF219.01	+66	+88	+	0.933	1	aggcaCCCCcacgacccagcctg
RABBIT (-720 to -1)	HAP1	V$EBOX	V$MAX.03	-589	-573	+	0.909	1	tgaccCACGggccagcc
RABBIT (-720 to -1)	HAP1	V$EGRF	V$WT1.01	-448	-430	-	0.956	0.953	gtgagCGGGggaccgtgcg
RABBIT (-720 to -1)	HAP1	V$E2FF	V$E2F.02	-435	-419	+	0.854	0.857	gctcaccgcAAAAggca
RABBIT (-720 to -1)	HAP1	V$ZF02	V$ZNF219.01	-260	-238	-	0.965	1	tctctCCCCcatctctggagaat
RABBIT (-720 to -1)	HAP1	V$EGRF	V$WT1.01	-223	-205	-	0.959	0.953	gcgggCGGGggctcagagt
RABBIT (-720 to -1)	HAP1	V$MAZF	V$MAZR.01	-217	-205	-	0.891	1	gcgggcGGGGgct
RABBIT (-720 to -1)	HAP1	V$EGRF	V$WT1.01	-146	-128	-	0.966	0.953	gcgcgCGGGggcagagcgg
RABBIT (-720 to -1)	HAP1	V$NRF1	V$NRF1.01	-143	-127	+	0.797	0.75	ctctGCCCccgcgcgcg
RABBIT (-720 to -1)	HAP1	V$NRF1	V$NRF1.01	-142	-126	-	0.839	1	gcgcGCGCgggggcaga
RABBIT (-720 to -1)	HAP1	V$EBOX	V$MAX.03	-141	-125	+	0.902	0.89	ctgccCCCGcgcgcgct
RABBIT (-720 to -1)	HAP1	V$NRF1	V$NRF1.01	-139	-123	+	0.817	0.75	gcccCCGCgcgcgctct
RABBIT (-720 to -1)	HAP1	V$NRF1	V$NRF1.01	-138	-122	-	0.793	1	cagaGCGCgcgcggggg
RABBIT (-720 to -1)	HAP1	V$NRF1	V$NRF1.01	-137	-121	+	0.817	1	ccccGCGCgcgctctgt
RABBIT (-720 to -1)	HAP1	V$NRF1	V$NRF1.01	-136	-120	-	0.793	0.75	gacaGAGCgcgcgcggg
RABBIT (-720 to -1)	HAP1	V$EBOX	V$ATF6.01	-105	-89	+	0.947	1	tcggCCACccccgtccc
RABBIT (-720 to -1)	HAP1	V$ZF02	V$ZNF219.01	-103	-81	+	0.989	1	ggccaCCCCcgtccccacgcgtg
RABBIT (-720 to -1)	HAP1	V$EBOX	V$MAX.03	-93	-77	+	0.912	1	gtcccCACGcgtggcac
RABBIT (-720 to -1)	HAP1	V$EBOX	V$ATF6.01	-92	-76	-	0.974	1	cgtgCCACgcgtgggga
RABBIT (-720 to -1)	HAP1	V$EBOX	V$MAX.03	-92	-76	-	0.909	1	cgtgcCACGcgtgggga
RABBIT (-720 to -1)	HAP1	V$CDXF	V$CDX1.02	-52	-34	-	0.888	1	ccggtgcTTTAtaacctgc
RABBIT (-720 to -1)	HAP1	V$CDXF	V$CDX2.02	-52	-34	-	0.899	1	ccggtgctTTATaacctgc
RABBIT (-720 to -1)	HAP1	O$VTBP	O$MTATA.01	-49	-33	+	0.941	1	ggttaTAAAgcaccggc
RABBIT (-720 to -1)	HAP1	O$VTBP	O$VTATA.01	-49	-33	+	0.914	1	ggttaTAAAgcaccggc
RAT (-633 to +87)	HAP1	V$CDXF	V$CDX1.02	-613	-595	-	0.844	1	tcgttctTTTAtctccaac
RAT (-633 to +87)	HAP1	V$CDXF	V$CDX2.02	-613	-595	-	0.863	1	tcgttcttTTATctccaac
RAT (-633 to +87)	HAP1	V$E2FF	V$E2F.02	-491	-475	-	0.91	1	attaagcgaGAAAtcca
RAT (-633 to +87)	HAP1	V$NRF1	V$NRF1.01	-372	-356	+	0.788	0.75	acggGAGCgcgcgcggg
RAT (-633 to +87)	HAP1	V$NRF1	V$NRF1.01	-371	-355	-	0.835	1	tcccGCGCgcgctcccg
RAT (-633 to +87)	HAP1	V$NRF1	V$NRF1.01	-370	-354	+	0.787	1	gggaGCGCgcgcgggag
RAT (-633 to +87)	HAP1	V$NRF1	V$NRF1.01	-369	-353	-	0.83	0.75	cctcCCGCgcgcgctcc
RAT (-633 to +87)	HAP1	V$EGRF	V$WT1.01	-364	-346	+	0.932	0.953	gcgcgCGGGagggctggga
RAT (-633 to +87)	HAP1	V$ZF02	V$ZNF219.01	-358	-336	-	0.947	1	aacccCCCCctcccagccctccc
RAT (-633 to +87)	HAP1	V$ZF02	V$ZNF219.01	-357	-335	-	0.988	1	caaccCCCCcctcccagccctcc
RAT (-633 to +87)	HAP1	V$ZF02	V$ZNF219.01	-355	-333	-	0.914	1	aacaaCCCCcccctcccagccct
RAT (-633 to +87)	HAP1	V$EGRF	V$WT1.01	-351	-333	+	0.945	0.837	ctgggAGGGgggggttgtt
RAT (-633 to +87)	HAP1	V$MAZF	V$MAZR.01	-348	-336	+	0.91	1	ggagggGGGGgtt
RAT (-633 to +87)	HAP1	V$MAZF	V$MAZR.01	-347	-335	+	0.935	1	gaggggGGGGttg
RAT (-633 to +87)	HAP1	V$EBOX	V$ATF6.01	-86	-70	+	0.946	1	agcgCCACacgtggtac
RAT (-633 to +87)	HAP1	V$EBOX	V$MAX.03	-85	-69	-	0.941	1	tgtacCACGtgtggcgc
RAT (-633 to +87)	HAP1	V$NRF1	V$NRF1.01	-64	-48	+	0.783	1	agtgGCGCccgctccga
RAT (-633 to +87)	HAP1	V$CDXF	V$CDX1.02	-45	-27	-	0.885	1	ccgagccTTTAtaacctgt
RAT (-633 to +87)	HAP1	V$CDXF	V$CDX2.02	-45	-27	-	0.893	1	ccgagcctTTATaacctgt
RAT (-633 to +87)	HAP1	O$VTBP	O$MTATA.01	-42	-26	+	0.884	1	ggttaTAAAggctcggc
RAT (-633 to +87)	HAP1	O$VTBP	O$VTATA.01	-42	-26	+	0.926	1	ggttaTAAAggctcggc
RAT (-633 to +87)	HAP1	V$ZF02	V$ZNF219.01	+38	+60	-	0.932	1	tgggtCCCCcgaccccgtcccgt
RAT (-633 to +87)	HAP1	V$EGRF	V$WT1.01	+63	+81	-	0.946	1	ggtcgTGGGggtgcctgtt
TAS DEVIL (-720 to -1)	HAP1	V$ZF02	V$ZNF219.01	-700	-678	-	0.927	1	caaggCCCCcaccccaggaggct
TAS DEVIL (-720 to -1)	HAP1	V$EGRF	V$WT1.01	-693	-675	+	0.985	1	tggggTGGGggccttggtg
TAS DEVIL (-720 to -1)	HAP1	V$MAZF	V$MAZR.01	-693	-681	+	0.914	1	tggggtGGGGgcc
TAS DEVIL (-720 to -1)	HAP1	V$NRF1	V$NRF1.01	-577	-561	+	0.809	1	ctagGCGCactcgcgcg
TAS DEVIL (-720 to -1)	HAP1	V$NRF1	V$NRF1.01	-576	-560	-	0.838	0.75	acgcGCGAgtgcgccta
TAS DEVIL (-720 to -1)	HAP1	V$NRF1	V$NRF1.01	-575	-559	+	0.83	0.75	aggcGCACtcgcgcgtg
TAS DEVIL (-720 to -1)	HAP1	V$NRF1	V$NRF1.01	-574	-558	-	0.833	1	acacGCGCgagtgcgcc
TAS DEVIL (-720 to -1)	HAP1	V$MAZF	V$MAZR.01	-442	-430	+	0.907	1	gagggaGGGGaaa
TAS DEVIL (-720 to -1)	HAP1	V$E2FF	V$E2F.02	-304	-288	+	0.854	0.857	actctccgcTAAAacct
TAS DEVIL (-720 to -1)	HAP1	V$MAZF	V$MAZR.01	-254	-242	-	0.914	1	cggggaGGGGatt
TAS DEVIL (-720 to -1)	HAP1	V$EBOX	V$MAX.03	-246	-230	-	0.952	1	catacCACGtgacgggg
TAS DEVIL (-720 to -1)	HAP1	V$CDXF	V$CDX2.02	-221	-203	-	0.861	1	cgtcttgtTTATagcacct
TAS DEVIL (-720 to -1)	HAP1	O$VTBP	O$MTATA.01	-218	-202	+	0.867	1	tgctaTAAAcaagacgc
TAS DEVIL (-720 to -1)	HAP1	O$VTBP	O$VTATA.01	-218	-202	+	0.934	1	tgctaTAAAcaagacgc
TAS DEVIL (-720 to -1)	HAP1	V$CDXF	V$CDX1.02	-203	-185	-	0.901	1	cactctaTTTAtaacctgc
TAS DEVIL (-720 to -1)	HAP1	V$CDXF	V$CDX2.02	-203	-185	-	0.91	1	cactctatTTATaacctgc
TAS DEVIL (-720 to -1)	HAP1	O$VTBP	O$MTATA.01	-200	-184	+	0.868	1	ggttaTAAAtagagtgc
TAS DEVIL (-720 to -1)	HAP1	O$VTBP	O$VTATA.01	-200	-184	+	0.952	1	ggttaTAAAtagagtgc
TAS DEVIL (-720 to -1)	HAP1	V$ZF02	V$ZNF219.01	-136	-114	-	0.922	1	ggaccCCCCcagctagccgcact
TAS DEVIL (-720 to -1)	HAP1	V$MAZF	V$MAZR.01	-126	-114	+	0.917	1	gctgggGGGGtcc
TAS DEVIL (-720 to -1)	HAP1	V$MAZF	V$MAZR.01	-66	-54	-	0.934	1	gggggtGGGGcga
TAS DEVIL (-720 to -1)	HAP1	V$ZF02	V$ZNF219.01	-63	-41	+	0.938	1	ccccaCCCCcaaatcttctcggg
TAS DEVIL (-720 to -1)	HAP1	V$EBOX	V$ATF6.01	-21	-5	-	0.969	1	gcggCCACgcggcccaa
TAS DEVIL (-720 to -1)	HAP1	V$EBOX	V$MAX.03	-21	-5	-	0.94	1	gcggcCACGcggcccaa
